# Supplementary material for: Can Yeast (S. cerevisiae) Metabolic Volatiles Provide Polymorphic Signaling?
Source: PLoS One. 2013 Aug 19;8(8):e70219. doi: 10.1371/journal.pone.0070219 (PMC3747187; doi:10.1371/journal.pone.0070219)
Supplement: File S1 — Fasta file for overlapping sites mined form the data sets of Liti et a. 2009 & Schacherer et al. 2009. (FASTA) [file pone.0070219.s001.fasta]

# Fasta file for overlapping sites mined form the data sets of Liti et a. 2009 & Schacherer et al. 2009

>1876
ATAACTCTCGCTTGCACTTTTACCGGGAAAGCATTCATGGCTTCAATAGAAGGTGTGGGTGCAGAATTGGCAGGGTTCGATTAGGCTAGGAACTTATCGGTCATCTATACCCCTTTCTTCCCTGTTACATCCGGCACTGAACTACTAAATTTCCTACCCGGGAACTGCTCCGGAGACCCGCGTACCAATTCGTAACAGTCCCCGAAGCCACTACAACATGAAAAACTATTCTGGGTGGCGAATAGGGAGCAACGAGCAGCCTAGGATTCTTATTCGTAGACTGCCAAGTTCACCACGGGCTCAATAGGATCCGCCCATAGAGACTACTACCCCGCAGTTCTTTCCTATATCGACATACAAAACCGTAGCTACTCCGCCAATCCGACTTACTTTTTCTCAAGGACACATCCCCAGCGCCATCCAAGCTTAGTTATCTTACGCCGGAGGTTCTGAGCGACACCGGGGCTGACGAACCATCTTCCTGTAAGGCCAACTCACACAGCACCCCTCACCACTCACAGTTCCTACACGATCCAATTTCGACACCATCAAAGCTGGGTATCTCCGTGAGTACCAAGCCTCATGCTCCACTTTCACTACTCGCTTCGCTGTAGCCACAAGAGAAGCACAATCCCCTCTAACCCATAACCTCCGCGAGGCAGAACTCCCGCGCGCCCACCAACACCAGCAACGTCCTCGGCCCCCCCCTGCCAAACTCCCACCCGGAGAACCTTGCAACCCACCTCCTCGCCGCATGGTCATCATTCGGGCCCGCGCATTCCCACCTCCGAACGTTCGTCAATTGGTAAATATACGGATCCGATTGAAATACATCGGGTTGTAGATCAGAGTGGGACGGTGAAAGAAGTGTACATAGCTCCAAGGAGGTAGACCGGTGTGCGGAGAGTACTCTCCAAGGATTTGTGGTAGGTGAGGGATCGAAATTACCGATAAATTTAAGACAGGAATAAAACAGCAAGAAGCTAACGGTCACCTTGATGCAGTGGTGGAGGTCAACCCACTAGAGACTGAACGCCATAGCAGGTTGGGGAGTGAGCGTATGGTATCTCAGCGTTACGTCGTCGAAATTGCCCTCTCCGAGTTCACCCCGCAAGTTGTACGTGGCGGGCAACTCCAAGGACAGTCAGACAAGCATTGCTTAGTCGAATACTTAGGGGAACGGACCAAGCAAGAACTAGTCCGATCGTTCATAGTTCATAATTATGGCAGACCCTCCCAAGGTATTTGTTTACCATAATTGAACAGCTCGAATGCACATTATGGAGTCGTAGTATATGATCCGCGAGCAATTACTAGGGCAGATACGGATTTTCTGGCAGTCGTGCCTCGGACGCTCCTACGAGATTGCTATAACAACGGTTTGGCGCAGCAATATATAGATGAATGTTGGATGCGTAACACGAACCGGCATGAGATGGGAAGTCCAAGAACCTGACGACAGGGTGGTAGATGTCAAGGACTTCTCATTCCGGCTACACTCGCGACAGGCTAGTAATGGGGAAGCATTAGCGAACTACATTGATCACTACAGCTGCCAGCGTACCACTCTAGTGCACCATGGCATCCAGCTGATAACTCGACATCGCGCCCCCCGCGGCGCGATCGCCCGCCATGCGCCGTACCACGCATCCTCCCCACCCCAGCCTCTGTCAATCCCCCTACGGCAAGGCTTGACCTGACCCCGCTGCGTCTAGTCCTCGCTGTCATCCGACGGTGATAGCGGCGGGTAACAATACCCTTTCCGACCTATGACGTGCTTCTACGTTAACTGGGCCCACACGCGAATCCCCACCCCACAGCCCTGCCGAACTCGAACAACGCCGCTCCTACCGCCGAACGAATGAAGTTGAAGTGTATAAGACTTCCACAGACCAGCTTTAACATATTTGTTAGAAACCTGATATCGCGTAAGCGCTCTACGACGCCGGGTTCTAAAGCAGCCGAAGTCGACGAAACGCAACGTAACGGCCCCTACCCCGCTAAAGACCCATCGCCCGTATAATCTAGTCCTAGTATGTAGGTCCATTCCCCTCTTTCTGGATAGAGACTCCCCGCTCACCAAGCATCTCGTCCTTCCTGACCTCATGAATACAGCGCACCCTCAGACATGGTTCGATTATACACCGTATTACCGATGGCGATTTCCAACCCTCTCTGCCATTCATCGGACTCGTTCAATCAGAATAAGATCTTGTAATCTAGGAACTACAAGTCCTTTCAAACTATAATGAACACTTGTCTTTTGGAATGTACGCGATGCATTCAATTTAACGATAAGTAAAGAGGTGCGCAACAGGGACGCGTAGCCCAGAACAATTGAAGGGAATCAGCAATACAGTCTATGCGGAGTGAAGCAAACAGGCCGCAACACCTTTAGAATGGGCACACGCTGCCCCCGCGGTCTCCGAGTAGGGCAAACGTTGTTAGCAAACAACCCCCGCCAGAAGCTTCCGTTTATTCCCTACCCTTCCGACATTCCCGTTCAACCTGCTCGTTGAGGATCCCAGTGTCGTGAATGAGCTGAGAGTTGCGCGACAGACACATATAAGGCTCGACGTAATCTATGGTTATTTGACCTGGGTGGCTGCTTCCAATAGCCTGCATGCTTTGGACCTCACCCGTGTCTCTCCGGCATCAACTCCCACTATCTGATATCGCCGACGGCCGAACCAAGTCGACTATTCACAGAAGTGTTTTGTCTCGGACAGCTGTCGGCCCCCGACTCGGCGATCGACGTCACAGCCCTCTGCGACCCCACCTCCTCACGCCTCCCCCACGGTTCAGGCAAGTCCCCACAGCCAGCCGCAACCCGCAAGAAACATCAGCAGCTAGACACTCCGCTGACGCTTCTCTTCGCGCAGCTCAGCCTCGCCGCAGCCCTCGTTTGCGCCTTATCATCGTCCAATATCCGACACCTCGACCGCTAAGCAAGAGCGCAATACCAAACGTCGACAATATGCCCACATGTCGATCGGCTGAACTGCTTCCTCGCGGTCCTCACCAACCCCTCTGCAACATTCGATCTCTACGTGGACAATGGACCACCCGTTAGTTAGGCCTACTCATTCCGCAATCGAAACGAGTGCGGACCTGTGTGAGCGAAGGATGTTGATATACAGATTCGCGTTCAACTTGCACACAGGTGTACGGAAGTTTGCAAATATGCGCCAGTCCATATCGCTATAAAGTAGAGATACGCTGTAAATATGGCGGTCGTACACGAGAGAATAGCAATGCTCTTCTTTCCTCCACGGTCACGACCCTGGCAGCTGCGACTATACAATTTGGAGCCTTAATTGGATATCTTAAAGGGGTGGTGCGCGGAGTTACCGGTGTTACTATTATTGTTATCACAGCAGACCGGCTCTGGAACTAACTCAGTAACGCTCACCAAACAACATGCGTGGATAATTTGCATTCCCCCTCCGACACGATGCCCAGGGGCCCGGCTTAAGTCCCTTCCCACATCCCAGAAACCCCTCCCCCTCCGCCACGGTGTCCGATCACTCCTGTCCGTCTTGGCATGCTCCATGTCCAAACGCGCACCCTGATCTACCCCGTAACGCCCCCTGCGTCCTGAGCTAGACCGCTATCGAGGCATGATAAACTTTTACCCATACATTTCAAGCGGAGGGACAAGTTACATTATACCGCCTACCTAAACGTCCACGCGTAATGCTCTAATTGACCGACAACGCCGTGCGCTGGGTATGCAAAATTACGAATAACCACGAAGGTTCACTCTACTATGAAGCGGTTAAATTATGATACCAAACCAAATAGGTGATTAGAAAGGTGTGGTGGCAAGTTGATCCAAGACGCTAGATCAGGACGGCGCGGCTCTGGACGATAAGAGCAGTCATGAACTCGTGTACTACGCCGCCTCGACCGCTCCGCTTGACCTCTCCGAACACCCCCTACTCTTCCCCCAACCGCCTCACGTTATACACTAACCGCTATTCGAATACGGTAGTAGTCCGCCACACACACACACTAGTAACCATCATCCCCATCGCCAGATCAGCCACGACATGGCGTCGGCCGTCTCGGGACCTCGAAAAAGACAGTTTTCCACTCACTCCTCAACTCGGGCCCGTCAAATGTATCTTAGTCGCAGAACCCCCGCCCCCCTGCACCCGTCGAACCGCAACAGAGCTGCTAATTACCCCAGACGCAGCGGACTATATAGGGCGCATGTGAAGCCTATAATTTCATAGTCGAAGCAGTATAGCCTATCTATACACGAACATCCAGGGTTAACAGAGGCGGGAATACGGGACGGGACGACCAGACGCCGTAGGGAGGCTATGCGAGTGGTACTTAGTGTGGGTAGGTCAGTTAAAGCAGATGCGGAACGTTTCTCGTTCTTGGAGAATGACTATTGCTAAATATGTAAGTTAGACGGGGAGTCTGCATTGACTAACGAAGTCAAACCATACTACATCCGGCAACCCTGGCACTACACGTGGCACTCCGTAGGGATCTCAGGTCGACCAAGCTACGAATGGAGAATCAAGATGAGATTAAAGTACAGAGACAGGTAGTCTCTTAGTTGTCGGTTAACCGAAGAATAATGGATGCTCCCACTCGACGTATCGACCTTTACAACGTGCCTTTTCAAAAAACATATCCAGAAAACCTTTTGACTTGATAAGATTCGGCACTAGGAGAGCGACTCCGGCCCTGTACTTTTCGCAAGACTGGGATCTCATATAGCTAGAGCGAGTGTTGATTATAGAGATACAAGGTGTAAGATGGGGATTGGGCAAGCTAAGAGTGCGGAAGCCTAGGATGTCTGACGATAGAAGTATCAGTTGCGTAGGGGATTCGTATTAATGAAGTAAACCCTTCCCGTTTAACTGCAACCCTGTCGAGTCCGCGATAGATGACGGTGTTGATTTGGAAATGAAGGTATGCGATGAATAACATAGCGTTAAAGATTCCGATCCATATCAATAGAGACCCTGAGGGGCCATTGGATGGGGCACGAGAGATACCAGCGCTTAGACATGCTACCGTTACTTAAGTGGGTGACAATAGAGCGATGCAGGCTCCTTTAGCCCTTGTTAACTAGGCAACGAATCGGACCTGCCCGTAAACGGGGACCTCGAGTCCGAAAAATATGACACCACGCCGCTATCTTGCTGGTCGATCGGTATAGGCGGAACATGGCGACTTAAATGAACGTAGTCTCATCCGAGCGAAA

>1885
NNtGtccctAcccatACTCCTCCCgaaaaGgtatTAgctgcaccAataaaaAGccaaAGtataGAattggCaATANCTAGCCaGACTaTgATcttGTTGGtcaTcCATATCCatTTCtTTTacacTGcgCCTAcgatcAGGCCACCgGTAcCTCcgCCtgaAGGCcgtCTGGGAgACCTAcgtacCAATtcgtagCAGtCCgCGAAGcCATTatGatacAgAAgatcgCTTggtCTgATATggAgAAAgTTtCgGGTaGtcTaAtACtttTTTTCATaGaaNNgcAGgAgTGCGAtgggctcAAtaGGatccGATTatgGcaAttGCCGCGacgtcAGGGcCCTcCGAATtGGTGTaCAGAaGcGTAGcTAccCCGCCAACtTGAttTACTtTTtctCAAGGACacaTCCCCAGcgccatttaagCccacCCGCaCCAcgcTAGAACCAtaagcTAGTgTAggggTCAGTTGagtgccctCCTGTAaCgTTGgGcTGCGTGACAtCTCCTGTtTTccGCGGTTccCACAtGgCATggcttTgGTGCCGTTAAAGCTgggTaCCcTTGTGagCaCcaGGCCTCATGTCCCATTCCtgtCggctatCCttttacggCtACgggGatgACGTGTCTCctcgTAACCTgTAacCCTggcgaaATaaGACctccgcacgcCCACTAAagtcGGCGACACCAAGCGCTCTccAGTAGtGGgcCTATGGTCagacGATttTGAAGgtCTTcttgatAGaaAgcAAcTTCtgCAtAaacTtattcatccctatctcGAtGTTTttcAtggCcAaaAaataTAcgAACCCGattGcaacAcaTcGagcGGtgggTCgNggCaAgGTAGAGgGgGGCAGACCtatGATTTTGGAatAgcGaGTTTGCACATggaaGaTAttCTCCAAGGGCCGAagGTAGGTgaNGGGcTTGAGcATTCATCGTGaccggCgTGAAGGTTGGGTggtggaGaTacTGtggATGTTCAGgcatgtcaAAAAgAGCttaTCtGtcGCGaGtAGGACgtcaTGAtTGGgaATAatgcagACACgaTGTActCcAgTgctATTTTgcTNNaaTTgccctctccgagttCATGCaatAAGcacTAcaCagtGGGTGACGctaGGtgcaGCcAAaTaGAcaACGCCTAATCCaATacTTAggaGAaCgGACCaGACGAaGGCcgGcttAGtttTTTccAatcCATCGCTGCAGGgGGTaTGTTtcaggTgcCtaTgTACTaTAATCGGATaAtatcGACACGaATtATAGAGTCAtAgTaCAAGGcTgGTATCtGCtTActGGGGcagAtgCgaaTTcgtAAgCtgccGtgctACNAACATGTCCGTGTCATTgcTTtaACaaCggCTtACCACAAtgtTacGTggGGGGAtgccGGATGTgtAACcCGAACtGGTTtGaaatggagaactTAATaAcctGaCGatgCGgtggtggAtacCAAgaAcTtCTcaTTcCGGCTACaCtcGCGacAGGTGAGTagAaagTGAgCATCAAtaAGtCgcaTTAattaCcGCTGCTTTTcatataCtGTCTTAgcGATTCataATGtctGGtCCACAACTCGatgATGtgcctttcAcaAGGCaaTCGCCcaGAGTattCCgtaccacgCatcctccTcaGCcAAACTATcattaacCTCCTAGTGATGGAATtTGAACtaGtccTACCaCgcatAACTTccaCtgTtGCTTagcagtgATAAcaatagataaCTAaacCttccTCAACttatcgtACACtCttatattaactaaatGtGAACGCGAaatcCCACTttATGAattGAGcGAACtcGAACAaCGCCgtCCTTTCCgctGAacgaatTGAGtTgaactAAAtAAGAcTTCCACAgATCagCTTtGGTgTCAATGTtagAAaCCTGATATCgGGAAAGCGCTCTACGACGCcgGAtcCtAaagcagCtgaagGGGAcagaGTGTgaTGtaaAGGCCtcCGTtTTGCTaaaGAcTCaTCGCTcgcataATCcgaCTgCGGTCCAagaaCGCGATttctCTCCCCTGgAAGAGggacTCtcatTcgaAGGTTGtctgGcttcCTCctctcacgCaaaCAGTATAcacttcTtAacGAGGtTgGAGTATACActgtaTTCctGGtGacAatcTCCAGTcctctCtgctagtcATCGGACTCGTTCAaGCAGAATGAGATCttGTaAtcTagaaacaacgAttTCCgCTGGgctGGgATAgatcTtcacgTaTtgGGAtaCacgCGGCaTaTTCAATTTaacgATaaATAAAGAgGTACATGGtGCACTAAcgcagGTtGaaGcgTCCAggAggAatccGCGATaTggcTTGgggAaACTgAagCACGcTActtggaAcgcCGTTAgaatagGCAcATGctGtccCTCccGtttGAAaGAAggGCAGAcattgtTAGcAAacaaCCCCCGCCAGAAGCTTCCgtCTATTCCCTaCTCTTCcgaCGTTcaGgatcAACCTGCtcgTTgagGaaTTTGgGAtCACACgTGgTCTgagagccgCgccgcgtgcATatgcaaGGCccgAcataACTCgtgcCccAtAAatTaaAGcGgctcTTTCCGGCGATTCAGgtgcTTtGGACctCACCcGTgTCTCcccagTgcaATctCCcACtATC-GATGTCGGCTAAagtTAGACCAGGACAAtcGTtCAtgaGggcgCTTCGctttgggTGACAATcggtGTcTAGgtcATTGacttTGACtcggACCctTTAGAGTCTTGttattctgtgTacctCCCGCAGGCCagagGAGTCTCCAGAgcCagCCgcTTTCCacAAGAAAaTAaAGcagCcGGGGAAcTCAACACtACACTTCctcGCgTGgcTCAgctTCGcggcAacgcTCGTCTGtctcCTGCCATCATTCAGTAAGtgACACCTCGAccGCTAAgCAAGagCACGATGCGTGGCGtCAaccaTatgCCCacGTGtcgATcgGCCcaAGtGTCccCTTAcAGATATCtccAACCCTcCCgtaaCAcTtggtGCctTCGTGGACgaTGAaTCGTTTgCCCaTtGAgcCtgCTCAttccgTAatTGAAACGAGtgcGgGCTCgCAAAGcTgaAggaTGTTGATATACAGATTCGcgttcAaCTTGCAcgGaGGtGGggAgaGacCcatgCGggtACCTtATCttaTATCGcTGTGaagTAgcaATGCtTAAcTCGTGAAattATCGgGCAGAagtaGAAGATGGcGATTTcCCccttctcaTCATcaTaaTTtTagcaaTAGCAACAgCAGGTCtCCAGAcCGTGGTCGGatattgtaAaCaCACAaCCAATAGATtTACCAagaCCTTcAttgtcACcTcCACAGCAgaCcGGccTTggaGCTgcacTaaAAAcgtTCACCGAgCcTTGGCNNtaCACGatttATtgttggtacTtTCGGTgGcaTCTggagGCgtgGatcGAACttcctTCTGTCCTCCAAGgatacccCgtCccTTgCCATgctgCcCGatcATtCCTgtatgctCCTGcatgCTCcatgcctaAACCCGCacCCTGATCTAccCggTAatgccCCCTgcgTtGTGAgctTgGTTGCcGNGAcaGCACAACAGACtTTCACccGcgcAcCTCAAGcGGaggcGaGTTcCgaATGCtCtTC-CcGgTgCgGTAgGCATACacAgTgcTCTAatcaGTcGAtaacATCgaGtgTtgAgCTcGCgAaATcACaGATGGCCaCgGAAattTATTGGACTAtaGGGCaACcaAACtgcgAttTNNGAcCaGgtaggtGATTAGAaAgGtGTAgcGGCAaGTTTTtcTAagAcTCgGagCcAaAACgGCGcgaCtCTGggttgAGGAGAcagTCAtaatcCtgcggattaCGCCGTCCgaaTCGTCTcgCTtAaCcTctccgaaTgcccccccctctaTTtaCGGTGATtaTGAACTtcgAGTCTATaaTTTCCcaCGAGGGACTAcgCTTTATTAGTTGtatATAAtatTagttgctGCtCCtGCtaTTGggttgaaagtggtGCAACGTCAATAGTTtttaAATTCGcgcaTACGTGAaaccGCGtctACCGTCcagAtagAAGTtattgTGTTtgTTtTCGCAACgaAGTtcgTGtTGtagCATGTTTAcTAGGTcGCgatgaaAtCActggccATCtCagACGCAGccAAtcgtagAAAtTGTAcTCAGagCcCgcgGtAGcatGtccAaAGCGaaACGACTCggCCatagAcGaccAacTaaaActagcaAGgaCgaggttttagaacGGTTCCcCTGagAgcCgTGcGgaACcTGTgAAAgGaaCAtTTGacGTGGGtaaActgGcCGgagcaGCTgCgGAACGCTtCCcGTCCTTGGagaaTgActAGGacTAAaTAAaCAagTtaGGCgGgCAgTcTGCATtgaCTGAGACcACTGgaATAAGctACGGTGAACGGtTTAaGTGctGtGcAGAGAaGGTttGGGAGGCtatGTacGAACtAgCccTCAGAaGGGTAACTgttacGAgggcaaagtacAgAAataGGcAGTCtCacGgCgcCTGGTtAaCCAGggAGCactcagtattCcttcaTGACgTNNaGGcCtCcgcAGTGGaCccTGCCaGGCTGtaggtcACagGGACTccaTAAcgcTgcGaaAcATgAAGTtGGtaggatAAaTCCGGTNCtgCtTcgACTATGGgaccAAGATCgtAtATgaTTAGAGTGAgaACcatcTGAtaAGgcgTCAGGCgtaagatAGggATtGAGTgggcTATgagTgTGAAaGCTAGCAAtacCTAAcGTTTATGaTaTCAATtCcGTaggGGATTcACAcCaCcgGgGTaaAcCCTTTtCttTTAAtTgCAGcCCTGTCGctctcGtaGTAagcATTtGAGTTAATTaGGAaGCGAAagCAcGCAGTgAACaaCAGGATAGtcggAATTTCGaTCcATaTcAAtagAGAtcCtgAGggGccaCTGgAAgAGAcaCGAAGTataCCgacgccgGAGccaTTcGTTATCGGTCaGGCCAAcAataaCagggcaGAactAATTcTCGtGACaccctTAGcTgAAATaggaAgCTCGGttCgTTTATGAATAAAGGCttcaAgcAagaaGAatTTaGttACgtGtCGCCATTCCgGCgATagatcGGttTAAAcGGgaGGAAATTGaTcaGaTGaAcGTaGGCCTaCCTAGAcaAgg

>1902
NNtgTCCCTaCCcatACTccTCcCgAAAAGGtATTAGCtgcaccAAtaaAAagccaaaGTGTAGaaTTGGCAGtANCTAatcAGGCTagGAAcctATcGgccCtccgcGttcCtCCCTCCTaNNCCgcgccTGcgaTCggaTCaT-GgtaCCTCcGtcTGAGAGCCAtCTGGGaGACctacaTTCaAGCTCTCTATAAcTTGtaggatTGTCGtGATACaGGGAactaCTCGGTCcGaCGTgGaGAGGGCTaCCggTAgcCAgatAttTTTTcCTaCaaaAtgccaggagtgcgatggGCtcAATaGGatccGATTATGGCaATTGCCgCGACCTCaGGGcCctCcgaAttggTgTaCAGAAGCgTAgCTAccCcgCCAACttGAtTTACttTTTCTCAAGGACACatcCCCagcGCCATttAGgTctagctgtctTacGCCgAGAgcaTAAgctaGTacaGGTgTcaatTGAGTGCCCCCTTCAAACATtgACTCaCGCAGCACCccctGTTACCCgcgGTCcctatatAACatggctttAACGccgtCAGAGTcaAAGATCCCTGtGAgCACCAAGCctCATGtcCcATTCCTGTCGGCtatCCtTTtacggTTGTgGGGatGacgTAATtTTTCGcgGTTTgcgGGtccagcggaataagaCCCTCGCGTGCGTgctCTAGTCGGcgacgtCAAggaccTCCCagtgGTaagCctATGGccggaGAATCtTGCAAccCTCcacGTCAccgcacGgtcACCATaCAgaTtTATTcAttCCTAtcttGGTgtTCtcgACgGccaAAAGGCTtataaGTccGGGCACaACacATtGGgCGATGGgCcGtgGTgAggcagagGGGGGCAGACCTGCgattTtGGAATaGcGAgTttGcacaTggaagaTgTaCTtAGGaCGCcggaaGTGGgTGAgGGGcTTgaacTCCCgacgagaCtgAcATGaagGTTGNGTGGTGGAGAgcttgTggATgTTCAAgcaCgtTGaAAAGgGcCAGTCCGCCagaGAtTAAGTGTcACAGcTgGtaggaatgTGaGCGtgaGgCGtCcTaGtgCTATTttGCCNCAaTTGCTTCTTACAAgTTcaCCCCgtAaGTTGtacaCagtGgaTGACGTCAGGtGCAgCcGaatagATATCGCctaAATccaCGcccGAgaAGgTgaGTtGAGCGAAAgctgaCCCGaTCgTTCCCTgccaaaCActatggCGGatctGCCTCGgaCgcCtgtGTaccgcgAttgaATAaTATCGtCACaaATCGaAGAGCCAtAGtAcaaggtTggTaTCTAATTATCAGGGCAGaTAcGagtCCGtTGTCtgccATgctaCgAGcgtGTTCacgAGACTGcttTgaccAtgGCttACcaCAAcgtTACAcgGgGGAgTgCcaaaTGTgtAatCcagaCtggtAtgAagGGGAGAaCtcGGTGACCTGTCGacAcGGtaaAGAgTACcAAGaAcTTCctCCGCCAGTCGCgcTCgTgAcAGgTGAGTaATAAgTGAATaCCaAtGagCtGCATTaCTTACcGcNACTTTtcATATaCTGTctTAGcGAtTCcTAgcaCctgGTCggCtacTcGACgatgtGCCCCCcgCGaggcaatTTCTTGcagtattccgTGtcacgtatcctccccaCccaaGCCTCcGTCAATCTcCCtacggcaaGaCTtgacctGgctttacCGCgtctagTccTcgcTGtTgcttagcggtgataacAATAGAtaacTAaaCCTTTTTCAaaTCATcgtGCgccCTtataTTaACtgggtGtaaaccTGAAtcCCCActTcatagattgagtGAaCatagGTGTTATTATCCTttcGGCTgCGCaAATTGGGTCgaACGaTatAagcctttCatAGATCAGcttaagcATcATTGtcgaatGCCCAATatcgGAtaAgcgctCTAcgacGCCgGGTTcTAAaGCAGCCGAAGtGGaCAGAGtaTGGtGTAaaggcCTCcgtttTGctaaagactcattgctcgcatAACTCgACCcCAGTCTGtaggtccATCCCACtCCCCCCGAatNNgAGActcTcATAcgAAGGttgccTCgCTTccTCctctCAcgCAGATGGTATacACccTTTAacgAGGtTcgggtacgcgTTaatTgcCCGacGatGatcTCCAGTtttttGcaCTAGtCAtcggATTTgCCTagGTGtcACAATTTTCCgaGGCCTgggagcaNNgattccctttgaGcTgTGAtAGgTcctCaCgaATTGGGGtaCacgCGgCATtACTAGTCTggTAGACGAtaacATAgAACatgATgcAcTAATaCATgTCGAaGCgaTtAGgAGgAATCcgCgATaCGGctTGgGGAaaCCaAgGcACGgaGctTggAACgCcgTTAGAATACGtgCATgctGCTGttcCGGTCTGaaagaAGGGCagaCAtTGtTGAtgAGCAATtCTTgcCGGaatctCCTgCttgtCCCTCaaTCtTccGACGTTCAGGATcAaccTGCtcgTCGaTGAaTTTGAggTCaCGcgCgAGCTGGGCTCCGCGCCGcgtGGAcACGCGGGacCCgAcaTAAtctgtggcCaAtTGaTTaagACggCCCTcTCTAatagcttGcatGCTGTggaccCcGCctaAGTTCTCTTAGTgtAAACTCTcatTATccAATGaCActgGAaGTTagacAaGGACaaTCAtTcaTgaGGACGctcTGttttgAgTAACAACAAcTCTccgaGAtattAacttagactCGGAcCCTTtagaGTCttaCTAtTCtgtgtACTcCCTGCGGTTCagaggAGTCCCCagAacTGACCGCaACcCaCgcgaaAAtaaggcgGccgGactaCTcaccaCTACACTCTcTCGCGtggtcCAgccTCACGNCGACGCTCgTcTGtCCCTTGTcatcaAtcAgtatgTagcgtcTCaaCTTACTGAgaagAGCACagtACCTAACGTtAGTcgtATgcctaTatgtcAgtCGGCCctAgCATcCCcTTGCagaTcTCTCtAAtTtCCATgaagCActTAGtgCCtacgAgGGcGgAgaccCaCTTgcccAtcAAcCCtaTAcattcCGCAAtggAaacgagtgCGggctCGtgTgaGCATAGgaTgTTGATAcgtgagTctCCTCTAaATTatcatGCAcccgtgCAgaAACccatACGGgTACCTCatCTtacatCGcTacaGAGCGgCAAtActtaacAcGtataattAtcagaTTCAAgtggaaggcGGtAAGCTCATCCTTCTTAcCGtcacgGCCCtAGCagCAGcGGctatAGaTtTTGggGCCgTgGaTAgATagTGTAAagAcacaAccaATAGtTtTACCAGtgTTACTaTtGctgTTATCaCaGCgggCTaActCTGgaActGCAcTagtAacGTTCACCaAGTCtCAGcNNNACTcgatCCATaGCTGGTACTtGCCAtgGCATTCGGaggcGtGGATCAagtttccttcCGCCTcTTTGGGCTACCCTGttcCTCgccATgcTGcCtagtcactCCtgtATGCTCCtgtgtGCTTcaCACTtaaaCCCATgtCCcAACCCATTtgatAAtgccCTCTaCGTtgTAGActAGGTCGcTaAcgAGGTTTatCAGACtCcCACtCgcGCacCTcaagCGagggGaaATtCTgaAggACcctCcCcGGTGCGGtGgCTACAAaCAAtgtcCTaATCAgtCgaTCgCGCcaAGCgCTGAgCaCGCGGGGCcgTAGGTaatTGCGGaAaTTCG-TCGAtAACagGccaaCTAaacTgCGGttTTaGatAagGGgAAcTGACCAgAgACtgTAgCgcTAaatTTTACcAGgactcgagGcCGaaGCaGCGCGgCtcCGGGCtAtggagaCaaTcAtgaTNcTCCgtACTAcGcCGTcCGAAtcGTCtcgcTTAgttCTcttgagTGGCCActCCTCTTTttCcaGTGATTATGaaCTTCGCGTCTACAATTtcccacGAGggACTACGCTTTATTGgtTGtctGCGCtagtaGttgctgCTcctGTTgccAGAtTGAaaGtagcacagcgCcggcCgtttTTAAATtcgcgcaAACGTGGAACCGCgcCTaacgTCCagATAgAGCCtATTgAaTTCGCTtCAGtaGCAGaaccTCTGttgTaGCATGTTTACTAAgTCgtgATGACAcTActggccGtcTcTGACaTgGcCagtCGtaGAAGGTgtActcagGGCTCgcggTtTcatATCAAaGACGaAGCgaCTCATCTAtggACaACcATCcAGAAttaaCAagggcgGgAATACGGgATACTtTCACCagaccCCGTAGGgaAGTTGCgCGAAtgAtATtTGACAAgAATAaAcTGgtCggCGccGCTgCGaaTcgTTCCtCgTTcTTGgggaACGAcTAtgACTaGatGAaCGAatTAGgCGAgGacctTGCaTTGActgacAcCgCTGGGAtAAGcTACGGtcAACgGTTTaaGTgCTGTGCAgggcGggCCtgaAGGACCaTGtacCGGCTAAGCTACGaATGaggaACcgTGATTAaaGcaaagTAcAGAGaTgAACtCcCCCAcAGCGGcTAGTTaaCCAGGGAGCACTCAgtATTCCTtCAcgacGTATcGGCcTTtaCGaCATaTccCGCcANGctgTAggTCacagGGGCTccATaAcGCTgcgaaaCaCGacGTGGGtAgGATaAATCcaGCNctGcTctGactgcggGACcAagatcgtAtATgatTAGAGTgaGAACcATcTGAtaAgGTgcCCgGCgcAggataGGgaTTaAgTgagctaagAGtgTGAAAgcTAGCAaTGTcTaacGTcaGtaATAtcAAtTGcgtaGGGagGTCGTaTTaAtgAAgtAAACccTtttcTcTTaccTgcaAcCCtgacGCTttCGTGgTAGGcGACGgaGTTAGctAggaaACGAAAGTAcAAAgtAAACgaTATagCGtTAAagattCCGatccATAtCAaTAGaGaTCcTGaGggGcCAccaAGtgGAAcAtgAaAtatAccGGCGCcGagAcCAtttgccAtcACtTAAACCAGcAAtaatAGGgcagtgCaGGTtcCTttggcACCctTTgcCGAAaTAGGgAgcTCggtTCGTCTATGAAtaaaggcTCcgaacAAGaaaagttGgAtaacaCGccgTCaTctTgGcgGtcGTtCagAAggAAcAAGAGGAAATTGaTTNGGttcGTGGAggCTTACcTAaATAAgg

>1889
aCTgtccctAcccaTACTccTaccgagaaggcatTAatggcTtCaAtaGAAGGCCTaAGTatAGGaTTGgcAgtGNCtgGTcagaCTATGAacttattGGcCCGCcgTGtTcctttctTCcNNNTTaCAtcCGGCACTgaaCTACTAAATTTCctaCTTAGgAAcCGCTCCGAGAGTTTGCGTtgCAATCCGTAGtaATCtCCGaaaTCGTCatgAtACAgggAACTACTttGTGcgaCGTgGAgaAAGTttCCgGTAGctaAatTTcTGTAcccacAGaagGccaGGAGTGCGaTGgGTTCAataggatcCgactaTGGCAATTGCCgcgACgtcAGGgCCCTcCgAATtggtGCAcaGTcgtGtaAcTACTCTCTGAATCCgATGCacttTtTCTCAAGGACAcATCcCcAGcgccatttaggcTTAGCTATCTtacGCCGAGAGCaTTagGCGACACCGGTCTCAGTTgaGTGccccCTccAAACATtgGGctGTgCgAGGtcTtCTGtttcctgtgTCcAGTgtaTAatatAAcTCCGGTGctgttgactccgggggCTCCCACAGACGAGAaaGTCttcgctccAcTTTCACtACtCGCttcgCTGTAgctacaagGAAaacacGtCcCCCTCTAACCCATGACCcccGCGAGgcaGAGCTCccgcgCGCCCACcaaCGCCagcaacgtcCTcGGCCCCCCCCCGcCAaAcCCCCACCCGGAGGAccTTGCAAgcCACCtcctCGCCGcATGGtcATCaTTcaggCTTATTcaTTCCTACCttGgTgTTTtCGTcaActAGATggtTGGTAAatCCGGGCgagTCtTCgtCgGCGACgGGCTggAgTGgGaCGGAGAAAAGcAGAccTGTGacactGaAAaGgtaagctggTGCacgggaAgtACtCTCcaAGgatcTGTattagAgGAgGggCTTgagCattcatcgtgAcCgGCgTGAAGgTtgNGTGGTGGAgATActgtggacgTTCagGCatgtcaGaaaGAACTTatCTgTCGCgaGTagGACGtcatgaTTgGGAataaTgcagacatgaTgtACtCcAgTGTTaTTttGctGCNATTgccctCTCCgagtTcaccccgTaagttGtgtAcGATGGATGACTTCAGGtGcaGcCAaATAgAcaacATCTaATCCAacACCcAaTAgAAcggACCGGAcgaaAaccgGTTTAgTTtTtTCCAATCcatcACtGCAGGGGGTATgTCCAAcgTAcctGCTtaccGtacttgaACaGcACGAtcATAAaacgAAAGGCTAcAGTGtcaagTTGacaACcgagTaCTgggGCAGATAcgAGTCcgTaATCtgcCatGcctcgAGcATGTccGtGAGgcaGTcTAGATcGtgGctTACCACAATGTTACgTGAGgGGatGcTggATgcGtaatCCGgACtGGttTGAAATGGaaAactTaaTaaCctGACGAcAGgGtGGTAgaTGTCAagAacTTcTCAttcCGGctaCaCtCGcgAcaggtgAGtAAtGAgggAgCgcCAAtaAGctGcgCCGATCaCtgTtacCgcCAGcgttttactcTgGcGAtTcCtaAtgtctAGTcCAtaACTcgacatcgcgccccccGcggcgcgatCGCCCgcaatgcGCCgtGTCACgTatcCTCCccACccAAgcctctGTCaatctCcctacggcaaGACttgacctGACTTCgctGCTTCTCGTCCTCGCTGTtGCTTAgcagtgatAATAATagaTAActaaacCcttctcAAATCGTGgtACacTtttacaTTAaCtaggTGtGAACGCGaAATCCCACTttaTGAATtgaGcgaACTCGaacaACGcCGtTccTACCGCTgAACGaAtgCgGTTgaActAAtTataccTttcAtgtgCAACTTtaAgcaGaATTAtCAgatgcCTAataTCggAtaaGCGCTcTATGGCGCcGaATcCtaaAGCGgcTGAAGgggaTAGGgcgcGAtGtaAAGGCCTccGTTttgCTAaAGACTCAtcgcTCGCATAAttcagTtgcGGTCtgTGAgtgcgTTTTCTCTCCCcTGaATANGggactCTcATAcacCAAGCaTCTcgctttctcCTCtcaCATGAACGGTGCaTGTTTcTTaataaGGtGGAGGTGCGcACtGTacgCTCGGtGACAATCtccaGTCctctCtgctaGtCAtcGGACtCGTTCaagcagaataagatCTTgtaatCtAGAAActACAATTtCCGCCAGAGTgtaatagacccttaCgaAGCgGGAtaCACGCGgtATtACTgGCcTGgtAgACgAtaACATagaacatggtgcaCtaaTACATgCCAGGacAAttgAAGGggTttcaCgGtatgGCTTgGggaagctaAAGcacgcTACtTgGaACgCcgttagaatagGtgcatgctgtCCCCCccgtctgAAagaAGggcAgaCGtTgtTGACAAACaGtCTTTgTTGGAATCttcTGtttaTTCCTCACtCTtCcgacgTtcaggatcAacctACCTatTGAtgaaTTTgAggtTAcAagtgAGCCTgacTCCctacCGTgtGCatAtGCaaAaAcTAgTAcggctcGtgCCCCAGAAAcCAAagCgGTTCTTAccAAtagcCtgGGTATttTGGACCTcACCTaagttCTCCTAgtgcaaactccCActATCcAATgaCActgGAAGTTAGacaAGgACgaTCGttCATgAGgGCGCttTGTTTTGGAtaacaacAAc-NNccGAgtcAgtgGCttAGGtcacaATcCTCcgggatCTTACctTcTTgtAccttctctAAGATTTAgAggGATTtttgggATtgaTTattTTtaaTgAGtAgataAggTGGACgGACTactcaccactATTCctCTGGATcTGgtCcgagTtagTGgcgaagtctacCCAtctcctGCCATCATTTgGTAagTAgtGTCtcatcctctAAGcaagAgCACAATaTCAaACgCtaacCGtgtcCTtatGCAtcggtACACCcaACtgtCCcacTACAGaCAtCTATaatccCTaTGATGcgCttggTgccTaCGAgGGcgATgGACCACttCCTAaTcaAccCcGCCcatTCtgcaaTTAgaTTAagtagCaGccCGTgtgAgcATaggATGTTCAagcgtgagtCtGctttcAAtGtGtatgCACCcgTgCagaAgtTTGCAAATacGTcCCAtctcgCGtcGctataAGAtgAcaaTacGCTGTAcGcatGGCGgtcgTaCACgGgAGgATAGcGAtgaTCTCcttccccTCATcGTCaTAGCcCtAGCagcagcaGcAAtAgATCcCCAGgCCgCGGTcAGAcAGTGtaaACacACAaCCAgtAgTgtTAccaggAtcTttaTtgTTgCcAtCaCAAtagaccggcTTTgGAACTGCacttATGGCAcTcaTGGAGCctcGGNaacaCTCGGCCCATAGCTGGcNtTtgCCATGGCATCTgAAAATGtAaaTCaAGTttccttcCGcCTCTTTGGGCTACCctgtccttCgCCATGCCGcCCgATCATTCCTGtatGTCcctGCATGCCcCGCACTTGGATCGgtGTCTTagCGTACTTgataAtGCtcCCTacgTtgtAAAtTaGGTCgccANCACaTtTtAACaGAcTtCtCctCACGCACcctAAgcGgaGGcAagtTcTgaatgCcCTtG-CTgCcgAaatGtccacacGTGGTATcCTtatcAGtCATtaatAtCAAgtGTCAaAcaTGCGAaATcAtAGgTaGtcacGgagGttCActGgaCTaCaGgCcAAtCAaacTATGaTTCcaaaCAAGGggAACTgACCAAGGaCggTAACgGCAAGTTTttccaaGAcTGTAagcCgAGACGgcgcgGcTCTgGGCtGtaggAACgaCNataatCcTGCATattacGCcgCCCCGACTgtcCTGCAtagTctNcctgagCGccCcCTcTGcTtTTtCcAgCGATTatgaaCTTCGCGTCtATAAtTTCCcacgtatgGcTACGCTTTAttGcatgTCCacaatagTAGTTGCTGctCTCgcTaCCAgGATAaacgcAGCATGGCCCTggCCgtttcggGACTTGGGCGAACACAGTTCCGcGCCTacCGTCCAactagaacccgttAtATgTgTCttcgCAGCAAAGCTCGTgttGTaGcatGTTTActaggtcGCGTTAGAATCacCGGCCgttTcAGaGaTgCccAACtatagAAATTATaCTCAgaGCTTGCGGCTTcATagccgGGACGaAAtgGCtTATCTATAcACaACcAtcCAgaACCGGcaAGgAAggGAATACGGaaCGGtTccaCcAGACGcCGCGGgAAaGtTAtgCgagtGGtGCtTGACGAgaatAGaccggtcAGaGCCGcaAtAgaacgCTTctCgtCCACgggaGACaGCCaggGctaGGCGTACgAGgNNGGCgAGgacTTtgcGCcagctGaCAAcGTTAAAACGTACGgcattcAACAgCCctgGTActaCaTgTGacGggTtTGggGAGTctTGGAcCGgTTGaCCTTTAGAAAAGTAatcATTACGAgaTCaaTGCGAAAaAaCAgACAGTcTcTcAActGctggtgAGCcaaGGtgcgctCAGgattcCTtTATgACGTATAagcCTttACGAtGTATCCcgCTGNaNNgTGTGtcacaaAaggNNNatgaCgcTgTGaAacaCgacgtGAAtGgagCaGATcCgGcCCtGcatcgACTatgggaccaagatCGTAtATGATtaGaaTgAGTGcCATCtgAAgAgACGTCAgGCGCgaAATAGgGaTTGaGTgANcTaaGagtgcgAaagCTtGgGAtgtACaACgActNtGATCTCGGtTGTGtAGGgAGgtcGTAtTAAtGAagtaaaCtcttCtCTtCTCCTtGCAgCcCcgacACTtcCGcGgCaAgtAacggTattAgctaAGAagcgtAaGTGtAAAATAAACAaCAggatatCCGgAGTCTCAatcgGggGtgGccaGTGctTGAcgCAgTCGttGGAtGAGACTcggaATatAccggcgccGGAaCATGCtGCcaGCaCtTAaGTgggtaGcAAtAGAGCAATGTTGGTacTCGtGgcACCCTtaGCCGAAatGGGaaGctGgatccgcCcGTAAAcgGGgaCCTcgagtCCAaagaAtTtgaTTATACgCcGCcATCCCagcGGtaGAtcGGatgGAaCggGGGGAggCTGAaCNGAtTCGcGTAggctcgcCtAGAcGAAT

>1897
GNagCTATTaTcCGtCGCcCcCTTAaGTGGATGAGAAtNATACGAGTAaGGGTtcaGGACGcgagGCCaAcaATatTtgaTcGAATCGTgGACCCGcTTatcATCCGTgTCCaCtCCGCtCATGCtgCGccTGCGGTCgGACTACCGGTTctttCATCTGAaagACATCTCGAAAgtCTGTGCTCcaGCccGTAGTGGtTTcNGAAGcTGTCATGGTGTGGAGGACTGcTCGatCtGaTGtggGAaGGACTAcgGAtGacTAGATTTcTGGACCCaTGAGAGAgcAGAAGCgCCACAGGCCGaTTGgcTCTCTACTACGTCagcAGTCGTGCtgtcAgGgTCTtCtgAgctAGtGCgTGGACGTGgGagcatCCCGCCgacTcCgTGCgcCCttcccCAGAGacgCGCgTCCAAgattGCTTAggTctGGCTGTAcCGcacCgaaagtaTTAgcTaaCAtaGAggTcaattgGGTGCcCTCCTCTGgggcCGggCCacGtgAcgTCCCCTGtctccTacgTtccCTATGtGATATGGCTtTGACGCCGtTaGAGccaaagacccccgTGGgCaaCAGACCctATGTCTCGTGtTcaTCGGCCATTCtttCACGgttGTGggGataaAGtGTtTTTTCGCGGTttGtGgctccaGTAGAacaAGACCcccaCGCGCgtGCTCTCGTTAATGGTGCAcAGGGctcccCAgtggcAGGgccatggCTaagcGGTcCtAAGAGTTTCTATGAcAGAaCAcagTCACtgTACAGAATTATTtgCCCCTATtctGGagtgcTcgacGGCCaGATGgtTTACGAGCTCGGGCGCGAcTtcGtgAGCTGTGGGCTGNGAtaGGACAgTAaGaaGAAGgTCTATGGTtCTGAAGAgGTAgGCtGgTGCACggGAaACAtTtTTcAggGATCGGAaGtatataAGtgAcCGNNNCATTTAAtgAGactgACaCGAAAGAagagtAGCAGAgAGcTagCGaTCaTCCaGGcaCgttaaTAAGagccaaccCgCCagaGATaAAACaccataGCTTATAgGaaTATGAGCATATGTtgtcccGaTACCacTTTgCcNNNGtCAATTtCAcaggaCCGaCGAAAtCGaCAcCACAcaataagcgATGCTTgATATGaCaGagTGGGCgATGTCTAaTCCCGCagccAataAGgtGgGCTggaCGtaAGCCAACCCAGcTtCCTCCTATCCAAcACcatgGGggGTAtGCCCCGcgTgccTGcGtaCCgCaAtTGAGTAgCaCGGTCATAaCTTAtagAgCcAtAGTGTcaagtTgAcgACTGAGCATTGGaTTtgAtaTGAAccCGctAGTTGCcgCATTAcAAAAGCGTcCaCgAGgcTGcTtTGACcgtGactAGctgTGgCGTgGCaTAGgtAAGcG-CGAAtACACGACCtAGccTAgCAtGAGGgGgAAGacTTGgTAATTcgCTGGTgCAaAaaagAgtACCaaaaaTCGTcTCCgcCAActgTgTgCatgGCGAGTGTACaaAGAGGGGGTAcCAaTgaaCTGCATcaactGTcGCtGctgcCCAtaTACTgcTTcATCTCTTcAaAaCGtCTNGTCggTtGTcAAatgATAtgcTTTccACAagGAAGCTTCTtgcAGTATtccGTACCAcgcATCCTCCTTGgccAAACTacCgctAGtCTcCTTacgatgggatTTGaccANgTCCtatcatgTCAAgcTtcAAccaCtgCCCAACGgtgGTGgCGGTaaatagGTAAgcCTTCCTCAGCTTatcgtgcacCCTtgtACAGgCTAaaTGcaAgtctatgtccttACcCcTCaGATCGGGTCGgAATAGGTGttaTTATCcTTTTGAAtGcgtaCgTTgggTCATgcGATTCgtaCTCATCGTgtgACTgcGtaaGCATaTTgaCcGActgCctAAAaTTgGATgacTCTCcTGCAacaaTCGATCGCGGaACAgtTTaagggGGcaGAGCGCgAtACTAAGTAATcCGCtttgtaagatactTAccaCTGTCGTGgcttagcCCCAGTATGTAAGtccgttccccCCCCCCCGaTTNNGaGATCCTcatATaccGAGTgTCTCGTTCTCCTTGaTTTTACaGGCgGTataCGCTTcTaGGTAAAGCGGGGGTAtgCGtcAATcGCCtaACgATGACcCgcGGTttatcgCaCcaGCTTCtGCATCTCccTGGGtgTCgcgagtcTCCGAggCTtGAAGAAAACGTTtcGCTttGAGCtGTAaTAGATCcTtaCGAtgCAGgaTACGTGCaATactACTaaTCtgATAaTAGgTGGCgAGATACGTGAtgCaGTCaCGCAgCtCGGAGAAAtTGaagAAatCTCATaAcgcGAcCTGGGCGagctgcGATGCGgaacCCGggctGTTGCCGAGGCAGACATGTaCCGTtGTTCTcGTcTGAaGAAAGACTAgaCATTGTCAGtgGGTTATttttTCCGTAATTCcttGCTcgTCctCTGATGTGttaatGTCCAGGATtaacttgcCCATTgGaAgTccCGGGGACgTACATGGGCTTgaAGtcgCGCgGCGGgGACgCGCGGGACcCGGTACAATCCGAGGTTAATTgGTCTAAGCAttccCCTtcggTAGCctGcacactttGGACTccAGccAagtTCTCTtagTATCaaTTCTCATTACCCAACGtCGCCTGaAGTtGAacCGagTcaACCATtCACaaGgGCGTTCtgttttgaaTAGCTACcggNGTCCGAGCtagcGACTTAGACcACAAcCcccTAGAatacTAttaCTtTGTGCctCTCTCAcGGTTTCCaGGGATCTctaggGCtaATtatTacccatgNNTGGATAAGGCGTCCGGACTATTAACCGCTgCtTCtCcTCgccTGGTccaGGtNNNcgAtGACGTctaCCTGtCTCcCGTGTCcaTTcGGtgtgTAACaTCtcaATCgCTTGAGGGGggTAaagcgCcAAGcgttagtcGCGccACTGCGTACTAGTCCGTCCACGTgcCCTCCTGTGGATATCTCTAatTTCcATgttGAGCttagTgctAACgAAAGcgGaAACCTACCTGCCAAttagCcttgTACcTtcTATGATTAGaATAagTAGgAGACcGCaaAACCAAgCCACACCCGTAcGTGAgAcTCATTATGGTGttTGTGcGccCGTgCACGaacccatgCGGGtaCCTcgTcTcacAcCGcTACGAaatgGcAGTACTTAACacGCGTAATTAatAggCTCAaGtggTAGATGGtGAGCGCCTTtccCtcAcCGcTACAGTcTtAAcgGCAatAaTtATAGGtCcCGAggCcGTGAATGACCAgttcAGTGaCGcaAccAGCaAAGtTaTTaAgacCtTCGTCgTcACCATTtTGACACGatAgcCTtAtAACTgcACTaAAGACGtcaAcGaGataaTagcNNNactNNNcccatNNNNgctcccTGCCatAgtGTTCGGGAACGtgAAccaGGTtttctcttgcaTcccagggaccccCcgTTCCTCgttatacTAcCCAGCTTCCttTGTCTATCTTTGTGTActTCACACCtagatccatGTcTcagCCTGCTTGAtgatgcTtTAGagaccccAAgtTtggtCgcNNACGcaTCTTAACCGACTTCtCCTGACGTGCccCGaGTgAGgGgaCgtTCCGAAGGCtCtCG-TCGCTGAAGTgTCCACaCGTAGCGtctcTgaCAGTtGATCatAcTAAATATtgggcATGCaAAatcgcgGACaGttAcGAgGGttCACCcGGcTAtAAGgCGGTcaGGCtATAACTNNNNNNNNGGGGGgCtgaccgggGACTGTagCaccAAACTttACctACaTNNgAAGtcgaagCgGCAGaActTTgggTtaaGGggaTGacTGAagNTcTcCGaGtgGCCctgTaCGAacTGTTTCACTCagtctNctNAGGcGccCCTTcctCTTCCtCcagcGATTACgaaCttcacatTAaCAGtTTcttgCaTGcgGTTATAGACtgCCACACAtccacaaGAGCGgtTGCTGtTTCCatcgCCAgaTTAGccgTGNNNNaGcGctGGCCACTTCGGGAtctgGGCAaaCACAgtattcAACCTAATGCCTGGCCAaGACCcgttATATtTGTTTTCATAataGGAtCtcTATCGtACTATGTCTGCCAAACCACAATGAaACTATaggcCGCcTAAaaCatACACAgTtaCgggaaTTGTACTTGGAGTCtGTgAtttCATAGCCNAgacgaagTggcTTggTCaCGGGtAACGGacCAAAAtTAGtgagTACGAAGTcttaGAgCGCttCGAGTGAGCCATTTGgaGGaGCTGCACGaatGGtaTCCGacaagaAttaAcTGGTCGACGCAaAAGtgaatGGCcccCCGTcGacAAaAAatAACCAtgaTCTGacGAGCACggTAggTgAAGgCTTCCAGTCAgTgGGCAACATNAAAAcATAgGgTGGTCaataGcTctgATgttACGCagaACAGTCCTGaGGGAtCatggACcGgCTgACACAcgggaaGGTGATCGttacTGGggcgATGcgcAAaAGtGaACTgCCTcacaAttgtTagtggGTTAAgaTGCgCTCGggatCGTNtCATCAtTagcAAGCAtCCaTaGTGNACctTTtNgNaNAgtatgAAaNAAaaNGNNNNNNNCGTTgTGAGaCaCgGCAtgggtAAGgcaGATAtaAtNtNNtcTTTTTTATGGGGTCGgagCtgtAtgtGGcTTagaTGAAAACCaACCGaAGAgaTAcCcATTGTgGNNAAAgGGTGGaGtGGaccttAAacaTAAAGGCtTGcAaAACACACTAacagtaACCtcAATcGtAcTGGAGGGTTGtGTCaactaGgAgggTtcttTCGTCCGAactATTGCCACTaCACtTCTACGaTAagTNNNggaaCAAgCTaAGAaGCATTAGCACGCaGAAtTcggCGggATAGcCAGAAGTtcAatACgggttGGtAAAGAtTCtAcACAGcgACcAgGTGGGACATGAAATATGTTggcatcgAGGCCAtNCGCTAttAGTTAGaccGACAaTggcGAgTgAGAactaGTAGTTgCggCATCCTgaGCTTaggtAGGAAgcTgAAtCCccCCGCAAACgGAgaCCtTAagtCAAgagaAtttAgTAatacgctAcTatTCCaGCTGcCgTCCGgaagAgGtAggcCGaGacTGATtAAAtTCGTAGGggCCCATttaAatGGgg

>1911
NCTGcTATTACCTGTactccTAcCGAGaagGcattaAtGGTAccAataAaGGGTcTGGgTgCGAgAccaGCaATGNCTGgTCagactAtGATCCTgtCgGtcatctGtGTCCaTTTAgTTNAtgCTGCGCCTGCCATCGGAcTACcGGTTCCTTCaTCTGAAAgcCATCTCCaaagcCTGcgcaccAACCCGtagtaaTCTGTgaagcTGTCATgatAcaGgggATCGctcggTgCAatgtGGGaAgGgctAcGgAtaGttaaGtTtCtGNTcCCatGAAAGAGGaggatcGTCAtAggcTGaATggGATCCtactATGTCaGCAgTTgCGCCGTCagGCTCtccTGaATTGGTgcgCGgAcgTGGgAcCatCTcgCCGGCTCgGtgcgtcCctccccggATGCGCGCgTCTGAGGTTGCNTAGGtCTACCCGCACCAcgCCGgAAGTATtagCTagtACAAaggTcaACTGAGTGCTCTcctCTAAGGCtaAGcCACGtgGCGTccCcTGtCTTCCGCGGCTCCTATGTgAtaTGGctTTGATGCcATCAAAGCTGGGTACCCTCGTGGGcACCaggCccTATATCcTaTtttcaccagccatTCttttgtggctacgGGgAtGACGTgATTTTTcgCGgtTTGtgacccCGAcgaaataaGACCCCCAcgcgcCTGCTAAagtcGGCGACACCcagCACTctccAGTGGTaaGCccatggccagaggatcttAcaagtctcTAcgtcagaacgcAActTCTGTATAAACtTATTTGTcTTTTTCCTgGAGtGTCCGacGGCCAGATGgTTtaTAaGTCTgggcgAgactTaGCgGgCGATGAgcTGTggtaGAAcAGAgAAAAgcaggcCCATAATACTGAaataGTaGGCtGgTGCaCACGaAAtATtTtTCAggGAtctgtagtATaGAAGtgAcctaAACATTTgataaaTcTGacAtaggGGtagNGTGGCGGAGGGctAGCGaTCATCCTGGCAcGTTgATAAgAgcCAAcCCgCCAGaGataaaacaCGaCAgcTGgtaGGAaTATGAgTATatgGcaTcCTaAtGCTaCtTTAtcTCGGCCaaTttctacggaccGGcgAAATCGaCACtaCACAATaAGCGACGTtagGTaCGGcagAGTGgaCGaTatcTGAtCCCGcACccaAtaaggTgggCTGGaCGTaAaCTgACCCGAtcGTtCcCTGCCAGtCATCATGCgGgGTAtGTcCcGCGCgccTAcgtAcTAtaAtTgAGTGGcaCGAtCATAAaTTGtagGaCTAcGgTGTaTGgTtCacgACCGAGTgtcGgAtTTGaTGTGAATTCgCTAGCTGccGCATTTTNAaCgcGTCcACGAGGcAGcTTtgaccATAAcTAGGCGCGaCGTGacATaggtAAgC--cAAATGCATaatcTaAcctAgtGCaagGGGgagGaCTTGgTAGtCCgacGATgCGAaAAAgaGCacTaAaaaCCGCCTcCGCcagTCgcGcGCAtgatGAATGtaTAatAgAggaATgTcGaTGaaCTGTgCcGATTgCCgctGCtGCCAGtataCTgtTTCaTctATtcCAaAtgCCtaGtcGgTTgtTCgAtGatgtgCTTTCTaTAAGGCAATCGCccaGAGCattTTATAttgtgcatgctcttTgGATaagttACcgctAGTTTTTTTACAGCagaattCGGCTTNgccCTACCACgtcAAgcTCccgtcgCtGCCcAGCGAcaatgGCaatGAaCAActgAgTtTCccTCAAATCaccgTGCGCcCTTGTaCAGgCTAAATgCacGTctatGTCcTCACCCCACAGATCgggTGAgCATAgGCGTTAtTAtCCTcttgaatgCGTAaGCTGGGtTatgCGAAtCgTAcCTtttAtgtatCTGCgCAGGcGGAATGatcgaATGccTAaaatTGgatgACTCTCTCGCAaCaaTcgAtcGCGGGACAGcttaagGGGGcAGagCGCGAtAttaaggaaTtCGctTTGTTAGGTGCttACCACtGTCGCGGctCGGCtGCagtctgTaagtccgttCCCCCCCCCCCGAataagGACCtctcatAcaCCGAGTgTCTcgttccCCTttctctcATAggcGGTacacACtTCTAgACATGgtGGAggtaTGCGtCaATTGCCCgaCGatgatctGCGGTttttCGcacCAgttTctGCgtttCCCtGGGTgTCGTGAGTtccCGaggCTCGGaaAAATGGTTtcCCTTtGaGctgtaGTagGtCCTCaCgaTgcgGGATACgtaTGATACTTcTaATCTAATAATagatAAcgAGgTgcGTgAtaCAGtcatacaTGtCaGAGCAAtTGagGggaTCTCgCaGCaCGACctGGgcaaGCTGAGATAcGGagCtTGggCTGTTGCCAAaatAGACATGTatcgtCGttcccGTttgaAGAAGAActagaCATTGTCAGTGGattATttttGCcgtaattCTctGCTTGTcccctaatcttCCGAcgTtCACgatCaacctgcccattGatgATTTCGgggTcgTgAGTGAgTTggAAgccGCGCgAcgtgcaCGcGCGGGacCcgACATAATCTGtGGcccatTGACCTAAgcGgctCTcTccaatagCctgCACacTTTAATctcTGCTTaagttttCCTAGCgcaAAtTCtcattaCCCAatgtTGCCTAaAATTGGacCAGGTCGAtcatTcaCGaGGGCTTTCCGCTTtgAGTAACAATcgCTGCCCGAGTTATTgAttTACGTCaCaacTCTCtggGatCCtacCTCTTTGTaCCTCcCctaCGATttaGAGGGatctctggGgCtgatTATTacCCATgCGAGGAtaAGGCGTcCGGacTACCCAACACTGCacttcctcgcgtggcTcagcctCGCGgcAACGCTCGTCtgCCCCttgccatcattcagTAAGtgacACCTCgaCcgCTAAgCAAgaGCGCAGTGCCAAgcgcCaaTCatatCctTGCgcAtcggtcggccctagcATcCTAcTACGAAtACCTCTAAtCTccATAAAgcGCTTaGtGcctaCGAGGGCGatggacCGTctGtTAACCGACcCtgtACctACTgTGattGgAaTAAGtagGaGCCCgCaAAaGCaaAgcGcattcgagtgtgaGtcTccTTTCAATTTTtGTGcaCCCGTgcagaaACCCAtAAAgGTgccTtATCTcatAtcgCTACGGAACggCaatAATTaaCACgCataATTAATAGgcacaagaGGaaggcggtgAGCTCATCCTTctCaCCGCTacAgTcTTAGTGgcaATAAttatagaTCCCGAGACcGTGgAcggACAGttcGGagacGCAaTGCgTAAaTCTAcCAAGacCTtcGttgTCACCAtcACAatAgGctAgcctCgGaGATgCAcTtATAaCgtTcGCGAAGTCTTagCCATAcAcgATTTgcTCTtggTCCCtGCCATAgCATCCGgaGACGTGAaCCaagcttccttccgcctctttgggataccccgcTcctcgTTatgcTgcccgGTCTCGtcTGTctATCTTtatgcATTtAGCACCtaACTCGGtgtAtcaGCCTGcttgataaTgcTctAGaGAttgtaaGtTagGTCgCtAAcgaaTtTTatccgacTTCCccTcGcgTGCCTTAagTGAgggCAcGTtcTGAGGGCtCTCgTcCgCtGAggtgtCCGCACGTaatgTCTCTgaCAGTTGATCAtACCAAGTGCCGaGcACaCGaAATcaCGGGtGGTtATAaAGatTcGCtGGattATgggGCgGTCAAACtatgACtcNAGATAAgggGgacTatccGGagaCGGTGGcgCCAAatTgaACtAGgaCtNGAGgcCgagGTgGcGCAAcCTTTaGCTGaGGgAAtgaCcATAATcctgtgtgtgGTGTTgtacgaaccgTTcCGCtcAgtTcNcttGAGcggTAccTCCTCTTCCTaCAgtgGCCTcgCGCTTCACAtcaGCAGTTTCTTgCAtaCggtaatagACCGCcaCACAtacacactAGtaGttgctgttcccATCGCCAAATTGAAAGTAGTGCaGcgtcGGCCGtttttaGGCCTGGGCGAACgtaAttttcAacctCCTCCcCAACcaGGGCccGCTaaAtTcgtttTAGTAacAGAAcctctattgCactatatccgccaaacCgtAACAGagCTAcTAATCGtTTCTAggaTGCccaGTcgTaggaattatGCtcagagCCcgcgGttGCATAtCcaagaCGaaAtGgCcTggtcGTGGGtAACgGATtCAAACtagCGAGgacgAAGttttagAacgcTTTGccTGAaAcAcGtgGAGGaGCtgCgCGgatggTatcCGACGaAAaCAAACTGaCCGgAgCCAaaATAaaTCGctcTTCgTCcacggAAaatGatCaGGaCtaGaCatACgAaGTAGGcAAgGaCCTCGCgTcggctgACgACaTTAgAATaaactACGGTCaaCGGTTCtggCGCtGTGCagaGaActCCGgaGAGGTcTtgTGCCGGCtaAGctACGgaAgGAGAATCATGATTAgaGCaaAGTacagGAaTagGCAGcctTaCAACTgcTGGCGAgTcAAGATGCGCTCGGTATTCcTACTCgaCgtataaGCAtCTGCAGtgTAcCCTTCCaGANNGCATGTCACaaAagGNttttGAcgtTgtgagACacGAAgcGAGtGGGgcGgCTCcagcTTTATccTttctgcgggactgGagCCtcACACGGCTTgGATGAgAACcaacTGAAGAAATgcCCgGTGTgGNNAaAAGGTGGGGcaaGCtAAGagtAtAaaagCTTggaaTACATacCgaCagNAGtCTCGGtTGtGTaggGgGGAcGtGTcAacTAGGtaaGcTGCtCCCtTCTCaTTGCAgtcactAcActTCTgCgaTAGAtATTTGAacaaattaAgaagcGTaaGcaCGaAGTAAacAaTaGGaCgTtaaaGAGTtCAGtCcaggttGgTCAagGctCTaAGCAGccaCcaAAtgggacACTAAATgtGccggcgcCGAGggcaTTTgcCATtAGTTGGaCCgataATGGcGggGcAAAactaATtatctTggCAccctgAGCCTaGgtaGGGagctGGATGCGCcCGtaaacGgAGActtCGagcCCAGAgaacTTAGttacgtgTTGcCATCCcGgcggCCGatcAgaaggaacGggacgagATggAtcAaGTtCgtaGGGTctcaTCtAAATGGGg

>1903
AtAAcTCTTgCTTGtactcctCTCGGgAAGGcatTAatggCatCaaTgaaAGGTGTgggtgCGAGAttagTaAggTCTAgCCaGACTatAgTTCTgtCggTTaTTCATaTcTaTTTCtTTtNNNTtacGCTTGGCactgaactACTaaatttcctacttaggaacCGctccCgaagtCCGtGTAcCAatTCGTAACAGTCCCCGAAGCCATcaCAATgtgAaaggTTGCCCGGTctGGcgAatGGGggGctaTgAaNAgTtagATTTCTGtAcTCAtAGaagagGGggatcAccGCaTcCCgGATGggatccTACTGCGGcagcaGTcgCgCCgTCaGGCTTTCatAaATcGGTGcATGGaCGcTggaCCaTCTtctCAGCtcgGtGCgtcCCCCGCTGAATgcGTGCGTTTGAgaccgcTtGGGTCCACCCGCAcCATGTTgGAgGTtctGAGcgAcACCGgggtCAActaAccgcctcCCTgtgaggctaACTcaCGCAGCACCcCCTgCCACTCGCGGTTCCTACATGaCATGGCTTTAACgTCGCtaGAgcCAGggatcCcTGTgggcaCCAAGcCTcATGctCCaTTCctgCcggctatTCttTCacgattGTGGAgatGAcgTGaTtTTTCGCGgtttGCGgGTCCgacgaaataaGAtcTCGGTACAaccaCTAaAGTCGGCGACACCcagCGctcTTAaGTGGtggGCCTATGGTcAGACGAtTtCgaaggtCTCCTTGATAgAAaGCAaCTTCTGCATaAACttatTCATcCCTaTcttCgaAtgTTcgtcgaCTAGatgGTTGGcgagTTCTGGCGcGtctTAGTGGACGATgaGcTgtgGTgGAGCAATaAAAAGcAGATCtgcaACACTGAAGAGATAGGCTgAtgcAcgNgAAGAACTCTtaaAGGATCTGTattaGagAgATAatcgaaATtaccgaTAaAttTaacACAGGAgTaaAgtAacggaaagctagctATCAccTTaATAcATTAAAaAaaGTcAAtTcgcCagAgATTGAACGCCTTagCAGGTTgggGaGTGAGcgTATGgcaTCcCGatgccAcgCcaTNTCGgccaaTTTCaAAAGACCGgTgAAAtCAACtcTaCGCAgcgGGCaGCGCTTGgGaCGaCaGaatAaGCAATGCTTagtcgaataCTtaggagGGCGgACTgGATGAagGCCGGcTTag-CTtttaTAgTCCAaaaCTGCAgGgAATATgTcCcgcGTgttTgTGtaCcaTAaTTAAgtgAcAcggTcAtAAAACgaAAGACTacGAGgTCTGGTcGACaACtgattgtTGAGTCTAaCAtGAATtTGctGgCAATcGCATTaCNAAcGCGTtcaCAAGGCACTctAGatcgtggCcTGGCGcAgCAATATATagGTAAgcGCCaAgCgcGTAGTCtAacctAATACaGaGGTAGAGActTGGTgATTCTAcAATGCGatAAAGAGCaCTaAaaGCcgcCTCCGgTAGtcgCgCgaaTAgcGaaTGTATaaTGGgggAGcGTtAatgGActGTGCCGATCACTGTNGACgccAgcgttttACTctGgctCTTTCaAatGtccAgNNGgttgtTCagtGatgtatctTTCgcgagacaatcGTCCAcagtATTCTGCATTGTATGAGTCTTTtGGCCAGacTTCCgttAGTCtCCTAgCGATggAatCTCAACTAgTCctACCAcgCATaacTTCCATcGTTACCCAATGgCAACGGCGGtGGgCGGcTGagcCtctcTAAAATCAtcgtGCGAcCTCATattAaAAAAATGTacaccTATgTCCTTatcCCAcagCCCtgGtcagAATAGGCGTTATTaTCTTcttgaatTCGTAcGctGgtGcgtgCGaATCATACcTATTgTGTGTCtGcgCAaaCgTAaagATCGaaTgCCTAGAGCTCGATggCTCTCTCGCAAAaacggatcgcgGAgtaAcTGTGAgGAgcaGAGCGCGATATTGAAGAaTTCGCtttATAGagtgTttaCCGTTGTCGCGGCTtagcccCAGtatgTAGGtCTATTCCccCCCCCTCtAATAAGggcTTtTggcAtaccgaGTAtCTCATtctcctttctctCATAAGTAcTacATgtttCTAggtaacATGGaGGCGCgTgtCAaTcTCTCGAcAatgCtctgcGgTTTttcccAACTgttTCTTCggTTCcctgGGTgTCGcGTgtTCCCaaggCttgggGacaNggattccctttgNNCTATAAAGAaTCcctACgATgcaAAAAACgtaTAAtaCTactAAtttAacaatAAACAAAGAgGTATGCAAcAcagtcACGCAGcccaGAACAAttGAAggggTTTCacaGcACGaCCAGgACaA-CTaNgGtaCGGagCCCTggCTgttgccgaggcaggcatgtATTGttgttccGGCTCGaAGaaAaactGggGAAAgCcAGTGGGTtATtTTTgttgTGGTCCCTTACTcgcctcctAAtGCGTTAGTgccgaGaacTGGattatCTAgtCaAAGTCCCGGgAtCGTgAAtGGTCTGAaAGttGcGCGaCaggGGCacGCGGgACCCGAcGTaatctgcagTtaATTGAtcTAgACggCtcCTtccaaTagcTTgCATGCTGtGGACCccacTCgAGtctcCccagTGcAATctcccACTATCCGATAAcACTGGaagttAGacAAGGaCAaTCATGCATgaaGGctcTtTATTttgGGCAGTTGTAActNCCCGAGttATTAgcTTagatcACAACTTCccGGGATCccaTTAtttTGTGcCTtcTCTAAggtttAGagggACCTttGGGATTGATtattACCAAtgcatGGATAAGACggATAAACAcTcaacCGATGtTtcTctggATCcattCGgAGTTAGTgAtgaagtcTACccaTCTTcCgTCAcTAATTgGcgtCtAGTGttTGATCctctTGAGGGAgtTAAagcgTCAaGTACtaaCCacGCCCttatgcATTAgtACATCctaGCatCCTactaCGGACATTTAtaaTCtCCCTGATgagcATAGTctcTaCGaGGAtaaTggACcACTTCcTAATCaACtCCGtaTCcATtgTAGCTAgGTTAagCAGCAGccCACaaAaccGAGGgaCaCTCGagcgtgagtCTCCTtTCAatgAGtaTGCACCcatgCAGAaacCCGTgcggGTaCcTTaTCTTAtATTACCACGaAGtAgCAacACgtaacacgCgtaattaATaGGCACaaATagaaggcggTAagcTCATTcttcTcaCcatcAtaatCtAAgCAaTAgcaAcaGTGGgTcCtgaGATtGcggTCAgaCaGTTCGGaGAcgTAGCCCGCGGAgTGGCCaggAcctTCaCcGTCaTCtCCACaaTAGGATaATCtCgTcGCCgcActtaAGGTatTCATGgAGCCTtgGCNNTAcACGaTTTGCattcCCNNNtTgccacggtattcgGGgGCgCGgAtcGAAcTTccttccgTCCtccaggGACCTacCgcttcTCatTTTgcTacTTagtctCGTTcTCCTGTCTTTATGcAttTcacacttggaccgGTgtAttagcgtacttgaCGGTATTCCCGAGacCCcgaGCTAGGTCgCNNNcgaggttTATCAGTGatcTcTTcgcgTgCCCtGGATAAgTACAcaAtCTACattAtCCcGCCCGCCTAaATgTccacaAATgGTAtCtcTAAcaGttATtAGTATCAagtGtCaAACacgCGAAATCaCAaAtagtcaCGaAGacCcAtTCtACTGTGaNGgGGtCAGGCtATAaNNNTGGGTaGGGGgAacTGACcaGAGAcGaCGgcgCtggATCGAATCTggCCNNGagGcTgAAACaaCgcAAcTTtGAgTtGaAagaatgACNAtAatNctCCAGgtggcgcTAtAccaGTTGCTTTGTaCAgttTTCTtgagCGCCCCcTcTGCCTCCtAAagTGGCctcgcgccttacacTAAccgTCTCTCAcAtgTTGTAGtAGACCGCcacacgtccGCGCGTGtaGTTGTTGTTctcgcCGccAGAtTAAACGCaACATaGtctCGGCCATTCcgggGCtTGggCGAGCACAgtttTCCaCCTAAcgcccaAccAAGACcCGTCAtACTcgtttTAGtaATAGAAttTCTATCctACtatgtCTGcCAAaCAGTaacagagcTActaatCgTCtcaGACGTgGACAACTACGGGAAtTgTACttaGgTTCCATGAcTTTCCAGccaaAGTAaaGTgGTCTggttatgGgtaGCGGACcaaAACCGGCGagGACGaggaTATAAaACGgTTtgCCTgagaCCCGcGCGGaACcCGCgAaGGGAGCATCtgacGaAAaCTaActGGTCGacATCgAaAtAAATcATccCCAACcCACggAAGGTagTCTGGAcTAGaTgAacGaaTGGagCGaGgACCtTGCgtcaGctgacgaCaTCAaGacatACTACATtCGACGGCCCTGGTACAaCaCAGgACGggtttGGGGAGtCTCAGACgGGttgACCCTTAgaAAaGTaacTGTGGcTAAgGCgGtACgaGGaAaCGAaCTcCTTCTCAAcTgTtAATGgGTCAGgATGCGCcCGgtatCGttttaTGCttTGCAAGTACCtgCagtgGatCTTTCcaGaCAgCATAtccaGAAAGGcTTTGGGTtTGgtGggCTTCGACAcgAaTGGAgcaGACcCAGcNtcaTAcTtTTTGcggAAttgGAGctGtGCGtAGcCAgAATAGGaacCatctgaAGGGatACCcgGtGTGGagTaAAAgcgaAaTGgATcTTAtaCAtAaGacTTtGGaTTacacAaCgAcagtaGNcCTGaCTGtAcGAAGAGGTcGTGCCGCCTGGctGGgtTgtttCCTTCTcactGCAGTTaCGAcaCtTctgcGGCGgaTAACGaaacaAGcCaaCGGGCgttAACAcGCaGTGaaCaACaGGATANCcggaGTCTTaAtcGgGGTTGGCCAGTaCTcGaagCAATCGcTGAAtCGGGTAtgaAAtataCCGATGCCGGAgGCAttCgtCATCGGACNgACCAacaATGACGAGgcagaacTAaTtaCTGtGGANCcTGtTgACTGAGCgggGAGCtGGAtcCCccTGCAGTcGGAAATcTcgGGTaaaGGGCACtgAgTTAcaTgccgCCaCCCcaGcGGTAATTTggtTTAAGTGggaggaaaTTGAACGaaCTcGCGgacgctcGtCcGaataaaG

>1888
NNTGtcCCTACCCATacTCCTCCCgaaAAGGTATtaGCtgCacCAATaAAAAGCCaAaGTAtAGaATTgGCAGTACTtGaTtagGCTAGGaACTTgtTGGttAgCTGcGTTccTcccTtCNACACcgTGCCTGcgATCGGATCGcCGGTTCCTccgTCtgaagGCCGtcTGggagACctaCATTGAGGCTTTcTATAACTTATAGGATCgtcatgataCAgGgAACtacTTGgtgcGaTAtGGAGAaAgttTcCgGtAGCcTAATACTtTNTCTcaTAGaCggccaGGATCAccACATCCCCgaCGActcCATactACGTCAGcagtCGcGACGTCAGgGccCTCCGAatTggCGTACGGaCGCTGGaGCGTCctcCCGTCttggTGCgtccCtccccgaATGTGcgcgTTTGAggTTGCttAGTtccacctgtacCacgccggaaGTtTtGAGcgATgTAGgTGTCAATTGagtgccCCGTccAAACATTGggctgtGcgaGGtTtTCTgTTTCCTgcgTccAGTGtatAatatAactCcggtgcTGTTGaCTcCGAAGGCTcctgTGAGcAcCAAGctcttcgctcCaCTTtcacTacTCgcTTCGCTGTAgcTGTGgaGAtgaCGtGAtTTTTCGcggTTTGcgGGTCCAGCGGAataaGACCTCGGTACAACCACTAAAGTCGGCGaCACCcaGCGctctccAGTAGtGGGcCTATGGtcagacgaTttTgaaggtCTTctTGATagAAaGCaACTTCTGcaTAAActtattCAtcCCTATCTCGGTgtTtTTCaTGGCCAAaAaaTAtACGaAcCCGattGCAAcACaTCgagCGATGGgtTgNGgCAAGgtAgAggggGGcAGACCTATgaTTTTgGaATagcgAgtttGCacAtGGAAgAtGTACCTAGGAGGCCGAaggtagaTaaGggacttgTGcAttcgaCGAGACcGgcgTgAAGgTTGgGTGGTGGAGATACTGtgGATgTTcagGcaTGTCAGaaagAACTtATCtGtcGCGAgTAGGACgTCaTGaTTgGGAATAAtGCAGACacGatgTAcTcCAGtGTTATttTGcNNNAATTGCTtcTTACGAGTTCacgaagtaagTtgTGtacgatgGATGACTTCAgGGacGaCAgaatAGGCaatgCttaGtccaATACTTaGgaAGGTtAGtTagacgAaggcCggcTTAGtTTTTTCcaATCcaTCGCtgcagggggtatGtCCCgCACGCCAATgCGtcgcgcaCggATAaTATCGACATaAAACGaAGaGTCaCaGtGtCAAGtTgAcAACCgagtATtGgAtttgGCAtAAATTCgCtggCTGTTGcgTTATgGacGCTCCTAcgAGGCACctTTgGTaAcgGCTtacCAcAATGTTACACgggggaATATTgAGCGTGTaacccGGATTGGtAcgGaggGAGAGACttGGTGAttCtACGATGcgAtGGTAAatGTCGAAAGccGccTcCGcTAgTCGcGCGcATgGTGAATGTaTGAtGgGggAgtGTTAAtgGAcTGTgCCGattACCGcNacttttcaTAAactGTcTtaGCGaTTcAtAGCAtCTgATCCgcAactcgATGAtgCgCTCCCCACgaggcaaCTTCTtgcaGtattCCGTACCACGcATGctcctTggCcAAATtTcCATtaaccTCctAGTGATGGaattTGAACTggccctaccGCgCATAGCttCCAccgttACCcaATGGCAACGGCGgtGGGcagctGAGTTttccTCAGCTcaccGTGCgccCTCATaCAaaCTAAAtgTacGTCtatGTCTTTACCccATAGATCggGtcAgcATAGGTGACGCtaTCCTCTTGAATGAACGAGCTggGtTaTgCgATTcatACCcTTTGTGTGTCTgCGCAaacAGAATtGTTagAAgTGCAGAGCTCGATGGctcTCTcgcaAAAaCGGgCTCTAAAGCAGCcgaagTGGACAGAgtaTGgtgTAAAGGCcTCcGTTTTGCTAAAGACTCGTTGCCCGCATAattcgactgcGCCCCAAGAACgCGATTTCTCTCCCCtggANNAGAGACTcTcATAcgAAGGTTgCctgGCTTCCTCCtCTCAcGCAAAcGgtaTACACCcTCtAacgaggtgGaGGTAcgcgCtgtatgcctgGTGACAAtcTcCAgTcctctCtgccagtcAtcGGacTcgtTCAAGCAGAaTAAgatCTTgtaaTCTAGAAaCtACaNNCCNNNNNNN-gtGGAATaGgTCTTCacGAattggaaTACacgCgGCatTaCTGGCCCGgTAGAcgATAACAtGGAACaTGGTGcActaAtacGtGTTGAAGcGTCcaggAgGAATCCGCGAtATgGCTtgGgGAaactGAaGCaCgCtacTtgGAACgCCGTTAGaataGgcatgtactgtcCCcccGgTCTGAaAGAAaacCAAAcatTGTTGGCAaACAGTCctcGCCGGaatcTTCTgTTtaTTccCTACtCTTCcGACaTTcaggaTCAaCCAgctcGtcgAtGAATTtgagGTTacAcgcAAgcCTGaCTccCTAcCGTGTgCATAtGCAAGAACtaGTACGGctCGtgccccAGAAATTAaaGcGtCCCtCtCcAAtAGcCTgcATgcTTTGGACcTcACCCGtgTCTCCCcAGtgCAaTCTcccAtCgctCGGCGtCgccgaCGGCCGATGCAAgTcAATCAtTTacAaGGACTCTtCGTTTTGAAtaacaaccggtccccaagtcAGCgAtCGaCGTcACAAccCTCtgggatCCtACCTTtttgtAccttctCtaaggttcagACGGACctctgggATTGATTATTTTTAatGAgTAGaTAaggtggACGGagaaTcAaccactGCTTCtCtggATctggtCCGggTTAGcgATGAAGTCTACCCatCTCCtgcgaccaattGGcgTCTAGTGTTCgaAccTACTGAggGAGTTAAaataCCAagcgtCGACaATAtgCcTacATGTCGGACGGCTCAACTgcTCCctcGcGGAtcTCTCCGGCcCTCCcGTAACATtTGgCGCTTTtAAAGGCgGAAACcTaCCTGCCCAtTAGGcCTaTTCAtTCCGCaatggaaaCGAGTGCGGGcTcgtgTGAGCATAGgATGTTGGAGCGTgaGAtcgCgttcAAtTTgCATGcACCCATgGAgagACCCATgCGGGTACCtTATCTtaTaTcgcTGTgAagtaGCaaTgcTtAACTcGTgaaattatcgGGCAGAAGTaGAAGATGGCGATTTcCCCCcCcTcTcCATCATaATTTAAgCaaTAGCAacAgcAGGTctccgGGCcgtgGtcGGatATTgTGAaGACacaaccaAtaGtTTtAcCGGtGtTactattGCTGttATCAcAgTAGACCGGcTCTGGAaCtGcaTtagTAAcGcTCaCCAAACAACagGCGTAcaCGATTTgcattccccCTTtgCCACGgcattCGGaggcGTGgATCGAACTTCCTTCcgTCCTccagggaCCTAccGctTCTcAtTTTgCTgcccGATCaTTCcTGTATgcTCCTgcatgctcCATGTCcaaaCGCgcacCcTgATCTaccCggtaacgCcCCCTGcgtTGtaggtCACACCTTCaACGAGgcaCGACAAACttTTaCCCACGTGCCCtggatAAGgGgACaaTTTGAAGGaTACCGccTGCcTAaacgTccacacgtGgTATCtcTgaCAgtTgAtAAcgCTAaGCGCTggGTatATgggGCCGTaGgtaATTGCGgaGAtTcattcgaTtAtAaAGCGaTcGGGCAgcgaTTNCAGGTcAGGggAacTGACCgGAGACGACGGCggtggATTgAtccaagACTNGAggcCGaaacGGCAcAAAtcCGGactaAggagaCAGtCATgAtCTTGTgtACTacgCcgtccgaatcgtcccgCTtAAccTCTCcgaatGcccCCCCCTGTACTTACgGTGATTATGAACTTCGAGTcTaTAAtttccCACgAGggACTACGctttattGgttgTCTataaTATtaGttgcTGCTCCTGCTatTGggttaaaagCGGtgcAacgtCAATaGtttTTAAATtCGCGCAtaCGTGaaaCCGCGTCTACcgtcCAGatCGAAgttAttGTGTTtgTTCTCGCAACGAAGtTCGtgttgtagcaTGTTTAcTAGGTcgTaacagagCTAtCGGCCGTCTCAGacATGCCCAGTCGtAGAaAttgcAtTTGggTCcCGCGGTTTcACAgCcGaagCaAAGTGActTAtCTatAcACGACcATCCAGaAtTAAcAGAGGCAGGAATACGgGacgctacgACCagACGCCNtACGGaaCtTGcgAaGAGAAcATCtgacGAAaaTTAGTCagtcAgAGcagCTGCGGAACGcTtCTcGTTCTTggGGaACGaCtATTAcTAaatataCAAgtTAGGCGGggacCTTgCGtCaGCTGACAacgctAAAACGTACGgTATtCAATaGCTtAGgtgCTaCaCGTGACgGGTtTGGgGAGTCatgGacgGActaGCccacagaaaGggAGTcATGACTaAGgCGgTAcGAAGAAAtGAACTcCTTcTCAACTGCTAATGGgTcaaGatgcgCCcgGtATCgcttcaCGACGTATaggcATTTACGAcaTAtCccGCtGNGctgtaggTCACaggggCTCcaTAAcGCTGCGAAACATaAAGtTgGtaCGatAAaTcCgGCCCTGCTTAGACTatGGGAccaAGAtCgtAtATgaTTagAAtgAgtGCcATCtgataAgGCgTcaGGCaTAagaTAGgAGttAAATgGAtcttAAACatAaaagCtAGcAAtGTctAacGtTtATgATATCAgTTgCGTAGGGgATTcaTATtAatgGaGTAAAccCTTTtCTcttAcCAGCAaCCCTGAtGCTCTCGtAGTAagCAaTTgtgttaatCagGAaAcGAaagTGTAAaAtAAacaATATAGcgTTCGGAgTCCcAAtCGggGgTggCCaGTaCtcTGAGCagccGCTGgAAGAGacaCGGAATGGACCGGCGCCTagACATgctgccAgcACtTaAGTGGGtagcaatAGaGCaATGTTggtACCTTtAGCAcccttagccgaaATaGGAGgcTcGGTTcgTCtAtgaataAAGGCTCCGAACaagAAaaGttgGaTAAtaCTcCgTTGTCTCGgTgGTCGtTCATAAGGAaCAGGgCgAGATgaATtAGaTGCatgtaggCTCAcCTAGatGaAG

>1893
gtagcCCCTacCtgtACtcCTAccgAGaaGGcattaattgcaCCGaCGgaaAGccaAagtgTaggattgGTGatgTTtagCcaGActatgATctTATtGgCTatCCgcgTCcatCCCttCtNNNtcGcgccTGCGAtcggatcat-ggttcctCCgcctgaAGGCcgtctgggagacctacattgaggctttctataacttcCGGGAcCGTcatgAtaCagGGgactactCTgTGcGacgtGGagGgggctACCGgtAgCCaAAttTtTGNactTAtagaaGgGCAGgAtcGCGaTGTgccCAatAGGATccgACTatggcaaTTgcCGcgacgtcagGgtcttctgaattGGtaCACagACGcgggaccatcccgccaacCcGatGCgtccctCGccgaagacacatCCCcaGcgccattTAagCttagttatctTAcgCCGGAaGTTtaAGCTAGtGTAgGTCTcagttgAgtgcccCGTCCAaaCattgggctgtgCGAggTTttctGTTTCCtGtgtccCccacatgGcatGGcctcggtGCTGTTgaATccgaAGGcTcCCAcaGAcGagGaAgTcttcGCTCcACtttcactactcgcttcgcTGTAGctacAagggaaacatAAtcccctcTAAcCCAtaaccccggcgagGCGgGGccCTCGCGCGCGTGTTCTCGTCggcGACATCaAgcgTTTCccCCCGccaaacCCATGGCCggagGAccttGCaagtcACctcctcGCaacgcaactTCTGCtcggGcttattcaTTCCTACCTCggtgTtTTTCACGgccagaagATttacgAGtCTTatcACaacacAtcgggCGAtgAgccgNggtggaGtaGaGggaggcagGcctgcaACaCtgaaaAGaTAggCtggTGCatgggaAGtATtttCcggggaTcTGTAGCAGaGAGATAacctaAacattcgataAAtTTgacacAggAGTAAagtagcaaggaGCTAGctatCaCccaagCacgttgaTGGGaGTCAatcCgCCagagaTTaagCgccatagctgggagGGGAgtgaGCGTaaGgcgcTccAGtgcCGttTTgcTACNGtcgctTCCTCaaggttgacgaaacCaACaCTAcgCAgcAggcgActCcaaggaCAgccaaatagataTcGCCCaaAtccacgcccaagaagGtTAgttGagCgtAAgTCgaCccgATCgttCcctgccaaAcatTatggcagatctgCCTcGggtgCCtaTgCAcTgtGatTGGataACacgAtcAcAcatCgtaaaGccAtagTGCAAGGCtgGcaACTGAtTactGGagttgatacgaaTTcgtTAgctgcCATGctttNaaCgcgtccgCGTCAttgCtataacAacGgTtTACcaCaaTgTtacACgGgggagtattGgAtGTgtaacCcggATTggttcAAaggGagagacttAAtaACcTGAcgaCaGGATGGtaagtactAtaagccgcCTCCGGTAGtcgcGcGCgcgaCaggTgagtgATgggGaAGCGTtAATaaacTgcgccgattaccgCtActgccagCGTtctACtCtAgctcTtTCtaaTGtGtAgtcGGTTatTcgGtGatgTATTtTTCGCGaggcaatcgcCCgcagtgtTCTgCATCACAcGAGTtctTCagCCaagcttCcgtcTACctCctagcgAtggAAtttgacctagTCctACCgcgTCtagcTtcCACCgTtGCttagcagTGATaacaATagataactaAGCCtccctcaactcatcgtGcgcccttatattAActaaatgcACgtctatgTCcCCGTcCCacagaccgggcGAaCAcgaacaAcgccgttccCTTgaatgAACGAATGgggtCGaaCgatTCataCCCAtCacAGatAaGcTtTgGTGtCATtGtTagaaGCcTaatAtcgggaaaGCGCTctacGACgccGggCtcTaAagcagccgaaggggaCAGAgtatggtgttAAGGCCtCCGttttgctAaAGAcTCGtcgCCcgcatAatccagcTcTggtccgTGAgtgcgttttctcTCccctggatgagAGctTcTCGTataCCGAGtGTTCcGTCCTcCTTTCTctCataaacggtataCaccttttaacgaggtTCgagtataCgttaaTtGCccGaTAACgatCCgTGGtTTTTCCcACCtgtTTctTcGGttccctggGtgtcGCgATAtCCCAAggCTcGAAAGaaNNNattccctttga-cCggGAtagGtcTtcaCgatgcgAAATAcacgcgGTACtactGGCCtgacagaagATaAcatggaacatggtGcactaaTACAtGcCagaAcaattgAGgggaAtcAGcgatAcgacctgGggaAgctAAaGcacacaactcggAccgttgccgagGCAggTGCatgctATTGcCCCCAtctGCAAGAAgggcagacattCttggtggGTtatccccGCCAgaatcttctgtCcgccTCCTAAtgttTtgACgttCAGgatcaacttacccAtcgGTGAattTgaggttacaCGcaaGCctgaagTTGtgTcgTgtgGatatgcgggacccgAtAcaATCTGTGgcccattgAtTTaagcggtcCCctCtggcgattcaGGTatCTCAATTTctAGctaAACtctCTtAACatCGATCtttgTcgctcGgcgtcgCCGAcggtcGAtgcaaCAtAgtCaCtCGcaaGGacgTCTtgCTCTAagTGACAATCgctgtATAGgtcattgacTTTGACTCGGAccctctagagtCTtgTTATtctGTGTacctCCcgCgggtcagACGAgtctCCAGagccagCCgcAACccAcAagaggaTAaggTGGCcggacacttaaccgctGcttctCCTCaccCgGCccagctacgcggcaacgtttatcCATcccCtGCcacCAttcaGtaagtAGTGtctCGACTTACTGAgggAGgcacaataccaaaCGttagtCatatgactgCGtgTcGgtcggcccAAgtATcctactacggaTCTCTCtaACCCCCCCGcAAcaCttgGcGCtTATaaaggcGGaAACCcaCctgcccaTTAggccTATtCaCTcCGcAaTTGaGttAGAtagGggCccgtgTgagcatAGgaTgttgATAtACaagtCTgcgttcaattAgtatgCaGGTgtgCAgaAGTCCACAcgGgCgcCCCatctcgcAccGTtataaagtggcaaCacTtAGTacGtatAATTAatgTaCACaAGAGGATAGTGATGatctCCTccccTccAcCAtTGCaatcTAagcaatagcAAcaatagAtTttGGggCcgtgatTgGAcCgTtcGGaGacATAaCCAACagATTtAccgGgGttaCTaCTgttgtCTtCacagCGGAccGGctctgGAGACGCActtATagCAttcaccGagcctCGGCAACACTCGatcCATAgCTGCtNctTgccatggcatccggaggCGtgGAtcaagctTCTCtccgcctccTTGGgataccctgTccctCACCatgctGTCTaaTCActCCTGTatgtcccGGcATGctCCATGTCTAAAcccgtGtactaatctacccgacaGTgCCcCCtgGGCtctAGGttaggccTtNaNcgagGCATGAcaaactTttccTcgCGtGcCCtgagtgAAGgcaagttCTGAATTAtctccCCcGgtgcggtaGCTACAcgtagtgtcctTGtcAattgataatgctaAGtgctgGgtAtGcGGAatcaTGggtagTcaCgaAAATTcgctcgattacAggccaActAaaCTGCGAttTNNgaccaggTAgActgaccAaagagTgTAacAcCaGattTAactaagacTcGgagCcaaaacggTgCgaatCtgAGctaTGaAGaCGaccatgaNNcTccgtActacgctGTacGAAccATCCCGCttaaccTNTCTGAgtggCCAcccCTGtaCTTacaacgattacgaacCTTAcatcaataaTTACccGCatgCGgtagTACtCTGTcacatATACgcaatagtaGTtgttgtTcccATtAtcAGATtgaaaGtagcacAAcgCCggcCatttcgggaCTCGggcaAACACAgTTTTgcacCTaacgtCcaaCtAGaGCCtATtGaATtTGTTctcgcaacaaagttcgTGttgtagCAtgtttactaggtCgcGttagaaTCATcggccgTTTctaGGatGccCagtcgtagaaaTTATaCttaGagCccgcggtttCAtagcaGAGACGAaaTgacctagcTatAcACGaccaacTaGAAccggCGAGGacgaGGATATAggacgcTaCGCccagaacccNTgGGgaaCttgTgCGGgtggtatCTGACGAGAAcaGactGGTCggaACcGCaaTaACtcGTttcTaacCctcgGGAaAtgatTTGGActaaATaaaCaaGTNNggcGGGcaGtcTgCaTCGactgaCaCCACTggaaTAAGCtGCggTCGAcggcttaagTGCTatgcgtGGAAggCTTgaaGGActAtgTacCggctaagCtaCGAAtGgagagTCgAGATgagagcaaAgcGAagaGacGagcagcCCCTCgGcGCctggTgAAccaGgGagcactcaGTAtTccTtcACGCTgtaNCagCCTTTACaacatatTTtgCtGaaNNgtaggtcacaGggacTccaTAAcgctGtGAACtaTAacgtTggTgcGgcaaatcCggCCCtgcTtCgactatGGGAccAagaTcTCGtgtagCTAgAAtgagaaccaAcTAaaaAgatGCcAgGcAtAAgataGGgattgaGTGagctaagagtgtgaaagctagcaatgtctaACGaTtNtgAtaTCagttgcgcaaAggattCgTgTcAACggaCTGGATtcTCTtctCTTAaCaGCAGcCctgaTgCTCTtgTaatAAgcaaCGGTGTTAattAggaaACGAaagTGTacAGTaaaCaacatagcgttcaaaAGCtcGaCCcAgAttGaTAGagATttTGagGGgTgacTGGgTCggGcaTTaGatgTAccgaCGCCTGAgcatgctAccgtcagTtNggcGAataGtAAtagAgcaaTGttGGtACcTGtggcaCcctttgcCGAaATAGGaggcTcgatccGTcCgTgaatGAAGgCttcgaGCaaGGAGCACttAataatacGcCgTTACCTcAgcGAtaATTtatatTGAATAgGACgtggcggaTCagatgcGtaGaCGttCgtCtaaATAaag

>2093
ATAGCCCTCGCTTGTACTCTTCCCGAAAAGGCATTAATGGCACCAATAGAAAGCCAAAGTGTAGAATTGGCAGTGTTTAATTAGGCTAGGAACTTATTGGTCATCTGTGTTCCTCTCTTCCCCATCGCACCTAGGATCGGACTACTAGTTCTTCCACCTGAAGGCCGTTTGGGAGACCCACATTGAGGCTTTTTATAACTTCTAGGACTGTCATGATACAGGGAACTATTTGGTGTGACGTAGAGAGGGCTACGAGTAGTCTGGTATTCTTATTCGTAGAATGCCAGGATCGCGATGGGCTCAATAGGATCCGACCATGGCAATTGCTGCGCCGTCAGGGTTTCCTAAATTGGTATACAGAAGCGTAGCTACCCCGCCAACTCGATTCACTTTTTCTCAAGGACACATCCCCAGCGCCATCTAAGCTTAGTTATCTTACGCCGGAAGTTTAAGCTAATGTCGGGCTTAGTTGACTGCCCTGTCCAAACATTGGGCTGTGCGAGGTTTTTTGTTTCTTGTGTCTACTACATGATATAATTTCGGTGCTGTTGAATCCGAAGGCTCCCACAGACAAGGAAGTCTACGCTCCACTTTCACTACTCGCTTCGCTGTAGCTACAAGGGAAACACGATCCCCTCTAACCCGTAACCCCCGCGAGGCAGAACCCCCGCGCGCCCACCAACGCCAGCGACGCCCTGGGCCCCCCCGTGCCAAACTTACACCCGGAGGACCTTGCAACCCACCTCCTCGGCGCATGGTCATCATTCGGGCTTATTCATTCCCACCTCCGTGTTTTTGTTGGCCAGAAAATATACGGATCCGATTGCAACACATCGGGCGGTGGGCCGTGGTGGGGTAGAGAGAGGCAGACATACAATTTTGAAATAGTAGATCGGCACATGGAAGATATTCTTCGGGGACCGAAGGTAGGTGGGGGACCTATACATTCGATAAGTCCGACACAGGAATTAAATAGCAAGGATACTGCGATTATCCAGGCACGTTGGAAAGAACTAATCTGTTAGAGATAGAACGCCATAGCTGGGAGTAATGTGAACATAATGTACTCCAGTGTTATGTCGTCACAATTGCCCTCTCCGAGTTCACCCAGCAAGCTGTGCGCGGCGGGCAGCTTCAAGGACAGCCAAATAGATAACGCTCAGATCCACGCCCAAGAAGGCTAATCAAGCAAAAATCGACCCGATCGTTCACAGTCCATCATTATGGCAGATCTGCCTCGGGTGCCTGTGTGCCGTGATCGGATAATACGGATACACATTATAGAGTCGTAGTATATGGCTGGCATCCGATTACTAGGGCAGATACGAATTCGTTAGCTGCCATGCTTCGAACGCGTCCGCGTCATTGCTATAACAACGGCTTACCACAATAATATACGGGGGAATATTGGGTGTGTAACCCGACCTGGCTTGAAATGGGAAGCCCAATAACCTGACGACAGGGTGGTAGGTGTCAAGAACTTCTCATTCCGGCTACACTCGCGACAGGCTAGTAATGGGGAAGCATTAATAAACTGCATTGATTACTGCAACTGCCAGTAAACTGTTTTAGCGCTTCATAGCATCTGGCTGACAACTCGACGTCGCGCCCCCCGCGGCGCGATCGCCCGCAATGCGCCGTGTCACGCATCCTCCCCACCCAAGCCTCCGTCAATCCCCCTACGGCAAGACTTGACCTGGCCCCGCTGCGTCTAGTCCTCGCTGTTACTTAGCAGTGATAACGATAGATAACTAAACCCTTCTCGACTCATGGTGCGCTTTTACATTAACTAGGTGCACACGCGAATCCCCACCCCACAGACCGGGCGAACTCGAACAACGCCGTTCCTATCGCTGAACGAATGAAGTTGAACTATATAAGACTTCCACGTACCAGCTTTGGTGTCATTGTTAGAAACCTAATATCGGGAAAGCGCTCTACGACGCCGGGTTCTAAAGCAGCCGAAGTGGACAGAGTATGGTGTAAAGGCCTCCGTTTCGCTAAAGACTCGTCGCCCGCATAATCCAGTTCCGGTCTGTGAGTCCGTTTTCTTCTCTCTGGATGGGGGCTCCTCACTCAAAGGTTGCCCCGTTTCTTCCTCTCTCATAAATAGTATACACCCTTTGACGTGGTTCGAGTATACACTGTATTCCCGATGACGATCTGCAATCCTCTCTGCCTGTCATCGGACTCGTTCAATCAGAATAAGATCTTGTAATTTAGGAACTACAATTCCCTTTAAACCATAATAGGTCTTCGCGTTTTGGAATACACGCGGCATAACTGGCCTGACGAAAGATAGAGAGGAACATGGTGCACTCATGTATCCTAGAGCAATTGGGGGGAATCCGCAATACGGTCTGGGGAAACTGAAGCACACAACTCGGAACGCCGTTAGAATAGGTACACGCTGTCCCCCCCGTCTCCGAGTAGGGCAAACGTTGTTGGCAAACAATCCCCGCCGGAATCTTCCGTTTATTCCCTACTCTTCCGACATTCAGGTTCAACCTGCTCGTCGAGGAATTTAGTGTCACACGCAAGCCTGAAGCTCTGCCATGTGGATATGCAAGACTCGGTACAGTCTGTGGCCAATTGATTTAAGCGGCCGTTTCTGGCAATTCGGGTATCTTAGTTTCTAGCTATACTTTCTTAACATCGATCTTTGTCGCTCGGCATCGCCGACGGTCGATGCAACATAATCACTCGCAAGGATGTCTTGCTCTAAGTGACAATCGCTGTATAGGTCATTGATTGTGACTAGGACCCTCTAGAGTCTTGCTATTCTGTGTACCTCCCACGGGTCAGACGAGTCTCCAGAGCCAGCCGCAACCCACAAGAAAAATAAGCAGCTGGACACTTCACCGCTGCTTCTCTTCGCGTGGCTCAGCCACGCGGCAGCGCTCGTTTGCCCCCTGCCATCATTCAGTAAGTGACACCTCGACCGCTAAGCAAGAGCACAATACCAAACGTCGACCATATGCCCACATGTCGATCGGCTCAACTGTCTCCTCGCGGATCTCTCCAACCCCTCCGCAACACTCGGCGCTTATATAGACGGAGGCCCACCTGTCAATTAGGCCTATTCATTCCGCAATTGAAACGAGTGCGGGCCTGTGTGAGCGTAGGATGTTGATATACAGATTCGCGTTCAATTTGCATGCAGGTGTACAGAAGTTTGCAAATACGCGCCATTTCATACCGTTATAAAGTGGAAATACGCTGTAAGTATGGCGGTCGTACACGAGAGAATAGCAATGCTCTTCTTTCCTCCACGGTTGCGACCCTAGCAGCAGCAACTATAGATCTTGGGGCCGTAATTGGACATTTTAAAGAGACAATCAGTAGATTTACCGGTGTTACTATTGTTGTTATCACAGCAGACCGGCTCTGTAACTGCCCTAGTAACGCTCACCAAACAACAGGCATAGTTGATTTATATTTGCCCTTTGACATGGTGTCCGGAGGCGTGGATTAAGTTTCTTTCCGCATCCTAGGGATACCTTGTCCTTCGCCATGGTGCCCGATCACTCCTGTATGTCTTGGCATGCTCCATGTCCAAACGCGCACCCTGATCTACCCGGTAACGCCCCCTGCGTTCTGAGTTAGACCTTCATCGAGGCATGATAAACTTTTACCCATACACTTCAAGCGGAGGCAAGTTTTAAATGATCTCGCCTGGTGCGGTAGCCACACGTAATGCTCTAATTGACCGATAATGCTGAGCGCTGGGTATGCGGGATTATAGGTAATCATGAAGATTCACTCGATTACGGACCAATTGAACTATGATATCAAACCAAGTAGGTGATTAGAAAGGTGTAGTGCCAAGTTTATCCAAGACTCGAAATCAGGACGGCGCGGCTCTGAACTATAAAGACAGTCATGAACTCGTGTGCTACGCCGTCCGGACCGTTCCGCTTGACCTCTCTGAATGCCCCCTACTCTATTTACAACGGTTACGCACTTCGCACCAATAATTTTCCACATAGGGTAGCGCTTTATCACATGTATACAATAGTAGTTGTCGTTCCCACTATCGGGTTAAAAGTGGCATAACGTCGGCAGTTTCGGGATTCGGGAATACGTGGAACCGCACTTACTGTTCAAATCGAGCTTATTGAATTTATTTTCGCAGCAGAGTTCGTGTTGTAGCGTATCCACTAAGTCGCGTTAGAACTACCGGTCGTTTCAAGGATGCCCAGTTGTATAAGGTACACTTGGAGCCTGCGGTTTCATAGCCGAAACGAAATGACCTATCTATACACGAACATCCAGAATTAACAGAGGCGGGAATACGGGACGCTACGACCAGACCCCGTAGGGAGGCTATGCGAGTGGTACTTGGTGTGGGTAGGTCAGTTAAAGCAGATGCGGAACGTTTCTCGTTCTTGGAGAATGACTATTACTAAATAAATAAGTTAGGCGGGCAGTCTGCATTGACTAACACAGCCGGAACATGCTACGGTCAGCAGCTTAAGTGTTACGCGTGGAACTCCGTAGGGGCTTTGTGTCGGCTAAGCTACGAATGGAGAATCATGATGAGATTAAAGTACAGAAACAGGCAGTCTCTCGGCTCCTGGTTAACCAGGGAGTACTCGGTATTCCTACACGACGTATAGACCTTTACAACATATTCTGCCAAACTGCAGGTCACGGGGACTCCATAACGCTGTGAAATATGACATTGGTAGAGCAAATCCGGCCCTGCATCGACCATGAGACCAAGATCGTGTGTAGTTAGAGTGAGTACCATCTGTAAGGATGCCAGTCATAAGATGGGGATTGGGTGAGCTAAGAGTGTGAAAGCCAGGGATGTCTGACGATAATGATATCAGTTGCGTAGAGGATTCGTATTAATGAAGTAAACCCTTTTCGTTTAACAGCTACCCTGATGATCCCGCGATAAATAATGGTGTTAATTAGGAAACGAAGGTATACAATAAACAACATAGCGTTAAAGATTCCGATCCATATCAATAGAGATCCTGAGGGGCCATCGGGTGGGGCACGAAATGGACCGGCGCCTAGACATGCTACCGTCACTTAAGCGGGTAGTAATAGAGCAATACTGGTACCTTTAGCCCCTTTTGACGAAATAGGGAGCCCGATCCGTCTGTGAATAAGGGCTTCGAATAAGAAAAGTTTGATAACACGCCGTCGTCTCAGTGGTAGTTTGGTAGGAACAGGGCGTGGCGAATTAAATGAGTGTACGCTCATCTGAGCGAAA

>2097
ATAGCTATTACTTGTACTCCTACCGGGAAGGCATTAATGGCACCAATAGAAGGTCTGGGTGCAGGATTGGTAGTGCCTAGCTAGACTATGAACTTATTGGTCATCCATGTCCATTCCTTTCCCATTGCACCCGGCACCGGACTACCGGTTCTTCTGCCCGGGAGCCGTTTCGGAGACCCGCGTACCAATTCGTTACAGTTTCCGAAGCCGTCATAATATAAAAGACTATTCGGTGTGACGTAGAGAGAGCTACGAGTAGTCAGAGATTCTTACTTGTAGACGGGCAGGATCGCCACATGCCCAATAGGATCCGACCATGGCAACAGCTGCGCCGTCAGGCTCTCCTAAATTGATATGTAGACGCGGGGCCATTCCGCCAATTCGATGTGTCTTTTCCCAAAGACACATGTTCAACGCCATTTAAGTTTAGTTATCTCACGCCGGAAGTTTTAGCCAACACAGGGGTTGACTGACTGTCCTCCTCTAAGGCTAACTCACGCAACATCCCTTGTCATTCACGGCCCCTACATGATATGGCTTCGATGCCATCAAAGCTGGGTACCCCCGCGGGCGCCGAGCCCCATGCTCCATTTTCACTACTCGCTTCGCCGCGGCTACGAGAGAAACATGATCCCCTCTGGCTTGTAACCTCGGCGAGACAGGACTTCGGTGCAACCACTAAAGTCGGCGACGTCCTGGGCTCTCCAGTGCCAAACTCACGGTCGGAGGACCTTGAAAGCCTCCTCCTCGCAACGTAACCTTTGTTCGGGCTTATTCATCCCTATCTTGGAGCGTTCGTCGACTAGAAGATTTACGAGTCCGATTGAAACACATCGGGCGATAAGCCGTGGTGGAGCGGTGAAAGGCAGGTCCATAACACTGAAAAGGTAGGCTGGTGTGCGGGAAGTATTTTTCAGGGATCGGAAGTAGATAAGGAACCTAAATTTCCGATAAGTCTGACACAGGAGTAAAATAGCAAGGAGCTAGCGATCATCCAGGTACGTTGAAAAGGGCCAATCCACTAGAGATTGAGCGCCATAGCTGGTTGTGATGTGAGCGTATGGCATCCCAATGCTACGTCGTCAAGATTGCTTTCACAGGGTTCACGAAACCAGCACTACGTGGCGGGCGACTCCAAGGACGGCCAAACAGACAACGTCTAATCCCATGCCCAAGAAAGCGAACCGAGCGTAAACCAGCCCGGTTGTTCATTGTTAAAAATTATGGCAGATCTGTCCCGGGTGTCTGCTTACTATAATTGAATAGCACGAATGCACATCGTAGAGCCATAGTGTATGATTGACGAGCGATTACTGGGGTAGATACGAATTCGCTAGCAGCCGCGCTTTGAACGCTCCTACGTGGTTGCTATAACAACGGCTTGGCGCAACAATATATGGGTGAGTGTTGGGTGCGTAACCCGACCTGGTTCGGAAGGAGAGACTTGGGAGTCTGACGATAGGATAATAAATATCGAAGACCTCTTACGCTAGCTGCACGCGCGATAGGTTAGTAATGGGGAAGTATTGATAAACTGCGCTGATTACCGCTGCTGCCAGCATACCGCTTTAGCTCTTCCTGACGTCTGGTCGGTTATTCGATGATGTGCTTTCCACGAGGCGATCGCTTGCAGTGTTCCGTACTACGCATCCTCCTTAGCCAAGCTTCCGTCAACCCCCTTACGATGGAATTTGACCTAGCCCTACCGCGTCTAGTTCCCACTGTTGTCCAACGGTGATAGCGATGGATAACTAAGTTCTCCTCAACTCATCGCGCGCCCTTATATTAACTGAATGCACGTCTATGTCCTTACCCCACAGACCGGGCCAACACGAACAACGCCGTTCCTACGACTGAGTACGCGGAGTCAAACGATTTAAGACTATCACATATCAGCGTTGGCATAAATATCAGAAGTCTAATATCGGGTAAGTCTTCTACGACGCCGGGTTCTAGAGCAGCCGAAGGGGACAGAGCGCAATGTTAAGGACTTCGCCTTGCTAAAGACTTATCGTCCGCATAATCCAGTTCCAGTATGTAGGTGCATTCCCCTCTTTCTGGATAAGGGCTCCTCACTCACCAAGTGTCTCATTCTCCTTGATCTCATAAATGGTACGCACCTTTAGACAAGGTGGGAGTATACGCCAATTTCCCGACGATGATTTGCGGCTTTTCCTACCAGTTACTGCGCTTCCCTAGGCGTAACGATATCTCGAAGTCTGGGGAAAACAAGTCCCTTCAAACTGTAGTAGATCCTTGCGATGCGAAATATACGCGATGCTACCAATCTAACGAAAAGTAACGAGGTGCGTAATACAGTCACGTAGGCTAGAGCAATTGAAGGGAATCCGCAATACGATCTGGGCAAGCTGAAGCAAACAGCCCGGACCATTGTTGAGGTGGGCATATGCTGTCCCCCCCGTCTGAAGATGGGGCAGACATTCTTAGTGGGTTATCCCCGCCGGAATCTTCTGTTTGTCCCCTAATGTTTTGATGTTCAGGTTCAACTTACCCATTGAGGGTCCCGGGGTCGTGCGTAAGCTGGAAGTCGCGCGGCAGGGACATACGGGGCCCGGCACAATCTGTGGTTAATTGATCTAAGCGGCTGCTTCCAATAGCCTGCATGCTTTGGACCCCAGCCGTGTCCCTCCAGCATAAACTCTCATTACCTGATATCGCCGACGGTCGGACCAAGTCGACCATTCACAAGGATGTTTTGTTTTGGGCAGCTATCGGTGTCCAACTCATTGATCGAGATCCCAACCCTCTGCAATCCTACCTCTTTGTACCTCCCCCACGGTTCAGGGGGGTCTCTGGAGCCAGTTGCTTCCCACGAGAGGATTAGGCGGCCAGACACTTAACTGATGCTTCTCTGCACCTGGTTCAGCCTCGCGGCAACGTTTATCTATCCCCTGTCATCATTCAGTATGTAGTGTCTGAACCTCTAGAGGGGAGCACAATACCAAACGTTAGCCATATGCCTACATGTCAGTCGGCCCTAGTGTTCTCTTGCGGATCTCACTAATCTTTATGCTGCATTTGGTCCTTACGTGGACAATGGACCACCTGTTAATCAGGCCTATTCATTCTGCAATCGAGTTAGGTAGGGGCCCGTGAGAGCGAGGGACGTTGGTGTGCAAGTCTGCGTTCAATTTGCATGCACCTGTGCAGAAGCTCGCGCATGTGCGTTATCTCATATCGCTATAAAGTAGCGATACGTAACACGTATGACTATCGTACACAAGAGGAAGGCAGTAATCTCACCCCCCCCACGGTTACAATCTTAGCAATAGCAACTATAGGTCTTGGGGCCGTAATCGGACCGTTCGGAGGGGCAATCAGCAGATCTACCGGGATTACTATTGTTGTTATCACAGTAGACCAGCTCTGGAGCCGCACTTATAACATTCACCGAGCCTTGGCCATACACAATTTGCAGTCCCTCTTCGCCATGGCACCCGGGGGCGTGGCTTAAGCTCCCTTCCGCCTCCCAGGGACCCCCTGCCCCTCGTTATGGTGCCTGATCACTTCTGTCCGTCTTTGCATGCTCCACGTTTAAACGCGTGTACTAATCTACCCGATAATGCCCCATGGGCCCTGAGCTAGGCCGCTATCGAGGCACAATAAACTTTTCCTCATATACCTTGAGTGAGGGCAAGATCTAAAGGATCCCGCCTGCTGAAGTGTCCACACGTAGTGTTCTAATCAACTGATAATGCCGAGTGCTGGGTATGCGAAATCACAGATAGTCATGAAGATTCGCTCTATTATAAGCCGGTTGAACTATGATACCAAACCAAGTGGGCTATCAGAAGAGGGTAGCACCAGGTTGAACCAAGACTCGAGGCCAAAACGGCGCGACTCTGGACTATAAGGATAATCATGATCCCCCGTACTACGCTGTACCAACCGCTCCGTTTGACCCTTTTGAGCGGCCCCTCCTCTTCCTACAACGGCCTCGCGCTTCACACTAATCGTTTTTCGCATACGGTAGTAGTCCGCCACACACCCACAATAGTAATTATCGTCCCCATCACCAGATTAACCGTGACATAGCGTCGGCCGTTTCGGGACTTGGAAAAACGTAGTTTTGCACTCAATGCTCAACTAGGGCCCGTTAAATGTATTTTCGTCGCAGAACTCCTGTCGTCCTGCACCCGTCAAACCGCAATAGAATTATTAATTACCTCAAACGTACCCAGTTATATAAGTCGCACTTGAAGCCTATGGTTTCATAGCCGAGGCAATATGGCCTAGCTATGCGCAACCATCCAAGATTAGCGAGGACGAGGATTTAGGACGCGACGCCCAGAACCCTTGGGGAAGCTGCGCGGGTGGTACCTGGCGTGGACAAGCCGGTCGAAACCGAAACAGATCGTTTCCAGTTCTCGGAAAGTGACTTGTACTAAATAAACAAGTTAGGCGAGGACTCCGCATCAACTAACAAAGCTAAAACATGCTACATCCAGCAGCTCTGGCGCTACACGTGACGCTCTTTAGGAGTCTCGGGTGGGCTAAGCTACGGATAGAGAACCGTGACGAGAGCAATGTGCAGAAACGAGCAGCCTCATAACTGTCGGTGGGCCAAGAAGTACTCGATATCCCTACATGATGTATAGGCATCTGCAACGTACCTTGTTAAACAGTATGTCACAAAAACTTTATAACGTTGTAAACTACGACACTAGTGGGGCAAATCCGGCTCTGCTCTTTTCACGAAACCGGGATCGTATATAGCTAGGGTGAGTACTATTTGTAGAGATACCAGGTGTAAGATGAGGATTGGGTGAGCTAAGAGTGTGGAAGCCTGCGATGTCTAACGACTGAAGTATCAGTTGCGTAAGGGATTCGTACTAACGGAGTGGACTCTTTCCGTTTAACTGCAACCCTGACGAGTCTGCGATAGATGACGGTGTTAATTAGGAAGCGTAGGCGTGCGATGAACAACATAGCGTTAAAGATTTCAATCCAGGTTAATCAAGATTCTAAGGAGCGATCGGAAGGGACACGAAATATACCGGCGCCGGAACATGCTACCGTCAGTTAGGCCGATGATAATAGAGCAAAGCTGGTTACCTTAGCACCTTTTGACTAGGTAGGGAGCTGGATCCGCCCGTAAACGGGGACCTCGAGTAAGAAGAACTTAATAATACGCCGCCGTCTTGCCGATCGTTTGGTTGAGGCAGGAGGTGGCGAATCAAATGCGTAGACGCTCATCCGAACGAAA
