# Supplementary material for: Can Yeast (S. cerevisiae) Metabolic Volatiles Provide Polymorphic Signaling?
Source: PLoS One. 2013 Aug 19;8(8):e70219. doi: 10.1371/journal.pone.0070219 (PMC3747187; doi:10.1371/journal.pone.0070219)
Supplement: Table S1 — Yeast accession, sample size, mean and standard error of mean (SEM) relative percentage of total ion current, normalized GC-MS peak areas for each volatile compound identified. (XLS) [file pone.0070219.s003.xls]

## Sheet: combined Supplementary Table 1
Supplementary Table 1: Yeast accession, sample size, mean and standard error of mean (SEM) relative % of total ion current, normalized GC-MS peak areas for each volatile compound identified
I. Non-polar GC column data
Compound	Mass Spectrum	RT,	ID	1876	N=5	1885	N=5	1888	N=5	1889	N=6	1893	N=5	1897	N=5	1902	N=5	1903	N=5	1911	N=4	2093	N=5	2094	N=5	2097	N=4	2100	N=6	2106	N=6
	(informative ion fragments, m/z) A	min	mode B	mean	sem	mean	sem	mean	sem	mean	sem	mean	sem	mean	sem	mean	sem	mean	sem	mean	sem	mean	sem	mean	sem	mean	sem	mean	sem	mean	sem
Acetic acid	43 [100], 45 [84], 60 [58], 42 [16], 44 [6]	3.81	C	0.494544	0.307625	0.353972	0.18711	0.711021	0.709773	0.159875	0.159842	0.370177	0.172054	0.464726	0.285806	0.057298	0.0571975	0	0	0	0	0.11736	0.116633	0.170809	0.170509	0.0467381	0.0467381	0.20337	0.13615	0.179216	0.118158
Acetoin	45 [100], 43 [56], 88 [10], 42 [7], 41 [4], 40 [3], 44 [3]	4-4.8	C	0.242373	0.0463084	0.134969	0.0558651	1.13262	0.306094	0.123212	0.0354207	0.629076	0.144902	0.160322	0.038198	0.25331	0.118974	0.304389	0.0771935	0.360841	0.132686	0.296363	0.0592036	0.533369	0.162416	0.278721	0.0759267	0.280885	0.095598	0.215186	0.156201
3-methylbutanol	55 [100], 41 [83], 42 [78], 70 [69], 43 [60], 57 [41], 56 [30]…88	4.18	C	91.7982	1.20492	92.3873	0.665802	91.3721	0.729097	94.2032	0.714474	94.2154	0.448218	91.4025	1.04095	95.1872	0.832715	91.3287	0.467034	90.5636	1.17605	89.5677	1.65175	87.1481	1.30686	90.931	1.03877	93.3927	0.602028	93.4903	0.865092
Isobutyl acetate	43 [100], 56 [31], 73 [19], 41 [8]…116	4.94	E	0.116961	0.0299034	0.136416	0.0227458	0.591506	0.172354	0.125425	0.0268104	0.121802	0.0289109	0.108172	0.0755202	0.212699	0.0338294	0.32629	0.0700445	0.136249	0.0394316	0.269924	0.0624345	0.0934112	0.0111373	0.138727	0.030154	0.210445	0.0275031	0.244598	0.0476556
Isobutyric acid	43 [100], 41 [46], 73 [35], 45 [12], 88 [9]…88	5.05	C	0.511184	0.150365	0.224482	0.0984381	2.84301	0.54651	0.546471	0.172822	0.161513	0.0244975	0.211223	0.0369411	0.269581	0.116793	0.30946	0.10231	0.157734	0.0701294	0.42151	0.100924	0.212416	0.0564621	0.362282	0.0976915	0.162894	0.0548695	0.575342	0.162769
Ethyl butyrate	43 [100], 71 [90], 29 [86], 27 [63], 88 [44], 41 [30], 42 [22]…116	5.6	E	0.0178313	0.0178	0.00505217	0.0050433	0	0	0.0272151	0.0116227	0.0230953	0.0143465	0	0	0.0126592	0.0126369	0	0	0.044245	0.0293225	0	0	0.0455334	0.0190527	0.0112724	0.0112724	0	0	0.0563308	0.0457997
Butane-2,3-diol	45 [100], 57 [8], 47 [7]…90	5.8	C	0.0367267	0.0250771	0.0124361	0.0106415	0	0	0	0	0.0523312	0.0176477	0	0	0.0253215	0.0101503	0	0	0.00834569	0.00834569	0	0	0.0262448	0.0108812	0	0	0.0455008	0.0216105	0.0157699	0.0103863
3-methylbutyric acid	60 [100], 43 [45], 41 [28], 45 [24], 87 [16], 42 [13], 61 [6]…102	6.52	E	0.0407988	0.0255793	0.0424699	0.0130014	0.0884037	0.0106959	0.0838538	0.0203187	0.0289575	0.00839664	0.0123897	0.00425921	0.0439428	0.00966191	0.0478708	0.0181127	0.0454118	0.0268947	0.0752445	0.0224445	0.0394951	0.0120164	0.0730071	0.0203347	0.0445969	0.012575	0.100291	0.0236323
2-methylbutyric acid	74 [100], 57 [51], 41 [49], 73 [37], 55 [32], 43 [26], 87 [23]...102	6.67	E	0.0610449	0.0230703	0.0214761	0.00770445	0.103356	0.0308519	0.0671171	0.0226736	0.0190719	0.00457969	0.00225078	0.001472	0.0290115	0.00811256	0.0244753	0.0106536	0.0180172	0.0114417	0.0436301	0.0195118	0.0221003	0.00718626	0.0320051	0.00980675	0.032298	0.00777404	0.0554647	0.00822376
3-methylbutyl acetate	43 [100], 70 [47], 55 [44], 41 [22], 42 [20], 56 [13], 61 [11]…130	6.82	E	1.09118	0.337343	1.95061	0.283476	1.46619	0.172998	0.961817	0.158018	0.843781	0.0767745	2.18373	0.379726	1.72704	0.26772	3.59346	0.302542	1.78322	0.0893316	3.58337	0.648616	0.272278	0.0168285	1.49499	0.292861	2.17155	0.294787	1.67127	0.138922
Caproic (hexanoic) acid	60 [100], 73 [69], 41 [35], 43 [24], 45 [24], 87 [23], 42 [20]…116	8.88	C	0.106704	0.0700631	0.031226	0.0251466	0.132891	0.0972575	0.436912	0.231031	0.0250963	0.00255827	0.0105458	0.00732588	0.0203925	0.0111395	0.0280778	0.0171996	0.0508667	0.0365149	0.0933525	0.0313969	0.0782375	0.0278702	0.0678159	0.0244398	0.0171299	0.00449332	0.0324194	0.00869015
Ethyl hexanoate	88 [100], 43 [76], 99 [52], 60 [39], 70 [35], 41 [34], 71 [32]…144	8.97	D {2}	1.48897	0.356984	1.35054	0.218982	0.196768	0.0763428	1.21235	0.230258	1.1536	0.17388	2.18971	0.373906	0.816151	0.298867	1.2371	0.170727	2.9831	0.42971	2.58824	0.477524	5.7986	0.486941	2.12491	0.27306	1.13159	0.168772	0.864087	0.106511
Dihydro-2-methyl-3(2H)-thiophenone	60 [100], 116 [53], 59 [26], 45 [20], 58 [8], 88 [7], 61 [6]	9.22	D {3}	0.00277525	0.002098	0.0270565	0.00942755	0.0490543	0.0125936	0.0332246	0.00835169	0.0103956	0.00101405	0.0169615	0.00612701	0.059466	0.0143777	0.0637924	0.0077351	0.0298681	0.00437702	0.0370009	0.011528	0.0378186	0.00834621	0.0135165	0.00171321	0.0321704	0.00921622	0.0437147	0.00975654
Phenylacetaldehyde	91 [100], 65 [26], 92 [26], 39 [18], 120 [16], 63 [10], 51 [8]	10.13	C	0.00835562	0.00157703	0.00883002	0.00142172	0.018442	0.00363702	0.00630818	0.00136305	0.006463	0.000750554	0.00560323	0.00251463	0.00899587	0.00215848	0.0138995	0.00325844	0.0107013	0.00358869	0.00969607	0.00156771	0.0138625	0.00608252	0.0074643	0.0027084	0.00869788	0.00153437	0.0397105	0.00740432
2-phenylethanol	91 [100], 92 [60], 122 [28], 65 [21], 51 [7], 63 [5], 77 [5]	11.17	C	0.314216	0.053552	1.67101	0.350048	0.657044	0.0853784	0.413672	0.0420818	1.0706	0.13204	0.662349	0.110994	0.451438	0.0795728	0.994822	0.128226	0.634034	0.093836	0.559271	0.113413	0.427664	0.0686738	0.988137	0.0623774	0.492964	0.0508716	1.35811	0.293396
Ethyl octanoate	88 [100], 57 [39], 101 [34], 41 [32], 43 [27], 70 [27], 55 [26]…172	12.11	D {2}	2.25818	0.339155	1.10896	0.115599	0.320799	0.0614531	0.997805	0.141461	0.860895	0.103363	1.8393	0.321123	0.579752	0.135091	1.28449	0.167128	2.5216	0.766198	1.70584	0.327289	3.40364	0.616092	1.76419	0.195196	1.42016	0.188204	0.717093	0.0925423
3-methylbutyl hexanoate	70 [100], 43 [58], 71 [38], 55 [33], 99 [31], 41 [23], 42 [15]…186	12.87	D {2}	0.00618855	0.00402067	0.0264334	0.00411304	0.000594955	0.000593911	0.017169	0.00329846	0.0134982	0.00239805	0.0183889	0.00347203	0.00788511	0.00365289	0.0138661	0.0022471	0.0326594	0.0139283	0.0207486	0.00338304	0.0409248	0.00780448	0.0366217	0.00386211	0.011891	0.00406342	0.0227785	0.00444048
2-phenylethyl acetate	104 [100], 43 [57], 91 [16], 105 [12], 78 [8], 65 [7], 77 [6]…164	13.25	C	0.0194534	0.00517118	0.0707833	0.00440981	0.0340131	0.00863567	0.0154969	0.00242126	0.0234316	0.00293454	0.037351	0.00999083	0.0335092	0.00996807	0.0871081	0.00840469	0.036768	0.00226938	0.0507182	0.00369593	0.0133428	0.00391083	0.0384144	0.00440247	0.0293356	0.00358811	0.0357367	0.00556145
Ethyl nonanoate	88 [100], 56 [51], 57 [34], 101 [30], 141 [16], 73 [16], 157 [10]…186	13.55	D {2}	0.0114124	0.00249019	0.0013605	0.0008596	0.000966112	0.000964416	0.00520071	0.0012299	0.00125829	0.00125608	0.00611305	0.00263835	0.00498193	0.00157555	0.0045723	0.0019671	0.00246388	0.00143117	0.00223347	0.00143174	0.00444261	0.0020542	0.00280639	0.000232804	0.00781072	0.00151297	0.00142958	0.000530483
Ethyl-9-decenoate	55 [100], 88 [96], 41 [79], 69 [66], 110 [50], 84 [45], 70 [43]…198	14.85	D {2}	0.0373973	0.0115273	0.0358591	0.0144694	0	0	0.0240242	0.00612513	0.0208183	0.00921458	0.0281764	0.00704726	0.025163	0.00374959	0.0220201	0.00170188	0.0249893	0.00281185	0.0338862	0.00829974	0.276404	0.132101	0.0314774	0.00626441	0.036373	0.00937583	0.02764	0.0040358
Ethyl decanoate	88 [100], 101 [38], 41 [31], 43 [30], 70 [24], 55 [23], 73 [22]…200	14.9	D {2}	0.919533	0.222044	0.181558	0.0262459	0.124406	0.023989	0.286867	0.0525017	0.198492	0.0572905	0.402658	0.0851816	0.0846926	0.0132271	0.158803	0.032816	0.319949	0.020987	0.310543	0.109793	0.647852	0.355456	0.762891	0.123402	0.154348	0.0278466	0.132519	0.0169149
3-methylbutyl octanoate	70 [100], 43 [40], 55 [27], 71 [26], 57 [24], 41 [22], 127 [19]…214	15.57	D {2}	0.0354397	0.00583562	0.0367364	0.0102387	0.0143857	0.00191256	0.0293577	0.00520646	0.0300973	0.00450361	0.031959	0.00616048	0.0093159	0.00237748	0.0287923	0.0036845	0.0437803	0.00629383	0.0285364	0.00809391	0.173478	0.0620885	0.0978383	0.0109241	0.0250742	0.00258253	0.0302485	0.0035797
Nerolidol	69 [100], 41 [96], 93 [64], 107 [36], 55 [33], 71 [32] 67 [27]…222	17.09	C	0.0382094	0.00792488	0.00259854	0.000983124	0.0383279	0.00446393	0.00580029	0.00087781	0.00350588	0.000602795	0.00441515	0.00201147	0.0073209	0.00218344	0.00487899	0.00153306	0.00364482	0.00198585	0.00705229	0.00098645	0.0197736	0.00947182	0.00169598	0.00122571	0.00520661	0.00125494	0.00420853	0.00059416
Ethyl dodecanoate	88 [100], 101 [45], 43 [24], 55 [23], 70 [21], 73 [20], 57 [16]…228	17.4	E	0.257437	0.100994	0.0666051	0.00925753	0.0474172	0.00533489	0.121487	0.0285158	0.0477124	0.0147042	0.111724	0.0267157	0.0345744	0.00785126	0.0417303	0.0142051	0.107863	0.0377671	0.110823	0.0449729	0.329116	0.130667	0.442238	0.178525	0.0402613	0.0149951	0.0268904	0.00449157
3-methybutyl decanoate	70 [100], 43 [39], 71 [34], 55 [22], 41 [19], 85 [16], 101 [11]…242	18	E	0.0285143	0.0116502	0.0230469	0.00349771	0.0109678	0.00242295	0.0381073	0.00825776	0.0167822	0.00267966	0.0214394	0.00310395	0.00932235	0.00192738	0.0188053	0.00509963	0.0218606	0.00727442	0.0120816	0.00276698	0.0405845	0.00946855	0.0982769	0.0308903	0.0091291	0.00198093	0.0160063	0.00364138
2-phenylethyl hexanoate	104 [100], 105 [20], 43 [17], 91 [8], 71 [7], 99 [7], 41 [6]…220	18.25	E	0.00549649	0.00156136	0.032285	0.00573373	0.00115867	0.000751886	0.00675956	0.00139563	0.0101903	0.00221958	0.011936	0.00443522	0.00427449	0.0021091	0.0129409	0.00298032	0.020364	0.00235972	0.0120032	0.00282704	0.0236183	0.00234894	0.0427672	0.0112268	0.00702112	0.00128763	0.0135288	0.00305325
Ethyl tetradecanoate	88 [100], 101 [49], 43 [33], 41 [28], 70 [24], 55 [23], 57 [20]…256	19.67	E	0.00806284	0.00577501	0.00167057	0.000463	0.00645428	0.00268034	0.0113417	0.00137468	0.00755087	0.00167165	0.007535	0.00215995	0.00457707	0.000513174	0.00670509	0.00421766	0.0039421	0.00128195	0.00666643	0.00141007	0.0273415	0.00777637	0.0162176	0.00910719	0.00651446	0.00155361	0.00244061	0.00062952
2-phenylethyl ester	104 [100], 105 [18], 209, [15], 78 [15], 103 [14], 208 [9], 101 [7]	19.69	E	0.0109402	0.00556443	0.0044267	0.00108008	0.00209558	0.000827543	0.00376849	0.00156247	0.00198581	0.000614687	0.00414744	0.00158138	0.00291751	0.00123892	0.00263385	0.00107325	0.00310412	0.00144263	0.00485356	0.00215835	0.00442615	0.000759503	0.00327281	0.00165341	0.00219311	0.00101769	0.000936607	0.0003682
3-methybutyl dodecanoate	70 [100], 43 [46], 71 [41], 147 [14], 121 [12], 92 [11], 194 [9]…270	20.18	E	0	0	0.00226045	0.00097415	0	0	0.00471324	0.00126233	0.00232402	0.00144346	0	0	0.00145069	0.00112671	0.000899983	0.00058998	0.00296342	0.00129921	0	0	0.00559234	0.00155484	0.00960539	0.0053411	0	0	0.00335154	0.00178711
2-phenylethyl octanoate	104 [100], 105 [36], 57 [17], 43 [8], 41 [8], 77 [7], 79 [5]…248	20.52	E	0.00314003	0.00134218	0.0311446	0.00297354	0.00237046	0.000717404	0.00681624	0.000731289	0.0109772	0.00222683	0.0128097	0.00275001	0.0043864	0.00179932	0.0159374	0.00407552	0.0183615	0.00282186	0.00756006	0.000606643	0.0436926	0.00811798	0.0563118	0.0190157	0.00750848	0.00135519	0.0180713	0.00635935
Ethyl hexadecanoate	88 [100], 101 [52], 43 [35], 55 [27], 70 [10], 73 [19], 89 [18]…284	21.7	E	0.0183448	0.00761497	0.0120734	0.00139333	0.0274893	0.00430527	0.0220373	0.00439137	0.0156256	0.0038997	0.0250973	0.0105865	0.00902695	0.00290257	0.0253631	0.00887515	0.00703161	0.000807937	0.0237107	0.00226182	0.0161359	0.00693131	0.0185643	0.00398176	0.00935699	0.0022806	0.00329101	0.000586146
2-phenylethyl decanoate	104 [100], 105 [27], 43 [12], 41 [8], 57 [8], 71 [5],55 [5]…276	22.5	E	0.00279978	0.00279486	0.00637001	0.0011693	0	0	0.00239492	0.000519881	0.00170668	0.000628584	0.00163875	0.000943713	0.000918033	0.000916422	0.000911449	0.000383853	0.00391901	0.000566321	0	0	0.00894997	0.00214705	0.00732195	0.00199778	0.000631539	0.000532055	0.00366175	0.000932922
II. Polar GC column data
Compound	Mass Spectrum	RT	ID	1876	N=4	1885	N=5	1888	N=5	1893	N=7	2094	N=8	2097	N=8	2106	N=5
	(informative ion fragments, m/z) A	min	mode B	mean	sem	mean	sem	mean	sem	mean	sem	mean	sem	mean	sem	mean	sem
Ethyl acetate	43 [100], 45 [23[, 70 [15], 61 [14], 42 [6], 73 [6]…88	3.38	C {4}	was not quantified due to effects of early elution on GC-column; see text
Ethanol	45 [100], 46 [43], 43 [17], 42 [6]	4	C {1,4}	was not quantified due to effects of early elution on GC-column; see text
3-methyl-2-butanone	43 [100], 86 [19], 42 [7]	4.8	C	0.603018	0.313515	0.614543	0.138719	0.421676	0.0920523	0.694786	0.149775	0.589662	0.145754	0.769093	0.148375	0.582727	0.139317
Isobutyl acetate	43 [100], 56 [31], 73 [19], 41 [8]…116	5.2	D {4}	0.172675	0.0531492	0.203464	0.0533867	0.539612	0.142255	0.193135	0.0291333	0.118721	0.0373858	0.108668	0.0262637	0.227899	0.0252547
Ethyl butyrate	43 [100], 71 [90], 29 [86], 27 [63], 88 [44], 41 [30], 42 [22]…116	5.6	D {4}	0.0244717	0.0244717	0.349765	0.147055	0.082197	0.0480749	0.309678	0.116331	0.163136	0.0717156	0.60983	0.2276	0.406766	0.173847
1-propanol	42 [100], 59 [90], 60 [54], 41 [53], 43 [31], 45 [9]	6.21	D {1,4}	2.32573	1.19398	1.52434	0.570524	0.889217	0.24039	0.76546	0.210612	1.39177	0.187598	0.870626	0.164314	0.76562	0.168283
Isobutanol	43 [100], 41 [67], 42 [62], 74 [13], 56 [9], 55 [7], 57 [6]	7.32	D {4}	12.3618	2.76209	18.7188	2.54607	32.9123	7.62168	12.8678	1.58744	11.5234	1.9806	10.7614	1.45586	20.4682	2.30611
3-methylbutyl acetate	43 [100], 70 [47], 55 [44], 41 [22], 42 [20], 56 [13], 61 [11]…130	7.55	D {4}	0.631187	0.0544614	2.14411	0.636796	0.495639	0.223748	1.90448	0.360789	0.173867	0.0338475	0.554964	0.14311	1.63482	0.490147
1-butanol	56 [100], 41 [68], 43 [44], 42 [32], 55 [16], 57 [7], 45 [5]…74	8	C{1,4}	0.473201	0.00663917	0.248266	0.0582096	0.107899	0.0418974	0.178597	0.0218984	0.292318	0.0663235	0.537753	0.0725861	0.19976	0.061902
3-methylbutanol	55 [100], 41 [83], 42 [78], 70 [69], 43 [60], 57 [41], 56 [30]…88	9.52	C {1,4}	62.1096	3.31813	59.9799	2.77865	44.7923	2.41728	61.0001	3.44531	67.8927	3.48183	66.1816	2.51253	63.7817	3.07829
Ethyl hexanoate	88 [100], 43 [76], 99 [52], 60 [39], 70 [35], 41 [34], 71 [32]…144	9.94	D {1,4}	1.62633	0.449098	3.62694	0.907495	0.655662	0.276587	2.22501	0.340541	3.66716	1.02092	3.40242	0.570968	1.87563	0.39874
1-pentanol	41 [100], 42 [95], 55 [86], 56 [55], 70 [48], 68 [34], 43 [29]…88	10.54	E	0.210474	0.0272538	0.0708077	0.0300856	0.0831341	0.0248766	0.0935054	0.0206577	0.0989075	0.0192489	0.0923089	0.0126538	0.089629	0.0207274
Acetoin	45 [100], 43 [56], 88 [10], 42 [7], 41 [4], 40 [3], 44 [3]	11.38	C {1}	3.13262	0.872162	1.10453	0.557985	2.23209	0.623815	2.43821	0.44296	2.17023	0.632753	2.97978	0.423635	0.665377	0.161513
1-OH-propanone	43 [100], 74 [10], 45 [6], 42 [6]	11.73	E	0.172437	0.0582008	0.125641	0.0747969	0.194774	0.117816	0.206508	0.0924194	0.144684	0.0527631	0.123714	0.0515648	0.0204141	0.008097
Ethyl octanoate	88 [100], 57 [39], 101 [34], 41 [32], 43 [27], 70 [27], 55 [26]…172	14.36	D {1,4}	2.91285	1.12212	3.62664	1.00546	0.985479	0.322189	3.14021	0.568326	4.12197	0.897921	4.63575	0.833671	2.35293	0.694093
1-heptanol	70 [100], 43 [96], 56 [95], 41 [88], 55 [84], 69 [67], 57 [58]…116	14.7	E	0.547335	0.320157	0.24545	0.0645946	0.0271562	0.00904053	0.144296	0.0227942	0.200355	0.0415665	0.180384	0.0758079	0.19444	0.0662911
3-methylbutyl hexanoate	70 [100], 43 [58], 71 [38], 55 [33], 99 [31], 41 [23], 42 [15]…186	14.85	D {4}	0.112003	0.0767578	0.0772972	0.0257896	0.0337654	0.0197528	0.0405647	0.0112744	0.0556664	0.0136126	0.0587019	0.0267418	0.0425562	0.0152499
Acetic acid	43 [100], 45 [84], 60 [58], 42 [16], 44 [6]	15.5	C {1}	7.30612	1.9382	2.54159	0.881605	9.73957	2.83185	4.39243	0.922436	3.68772	1.16814	2.4249	0.533482	1.53071	0.483625
Butane-2,3-diol	45 [100], 57 [8], 47 [7]…90	15.96	C {1}	0	0	0	0	0	0	0.671069	0.465348	0	0	0	0	0.0679119	0.0648955
Butane diol isomer	45 [100], 57 [8], 47 [7]…90	16.406	E	0	0	0	0	0	0	0.637984	0.245957	0	0	0	0	0.212394	0.20296
Isobutyric acid	43 [100], 41 [46], 73 [35], 45 [12], 88 [9]…88	16.6	C	1.80575	0.569436	0.418772	0.264122	2.67113	0.880447	1.20948	0.272216	0.547078	0.263983	0.412167	0.0702339	1.06005	0.358617
Ethyl decanoate	88 [100], 101 [38], 41 [31], 43 [30], 70 [24], 55 [23], 73 [22]…200	17.06	D {1,4}	0.925231	0.480342	0.894148	0.339673	0.770635	0.222138	0.738553	0.16683	0.747727	0.211199	1.36712	0.336352	0.579013	0.180144
3-methybutyl octanoate	70 [100], 43 [40], 55 [27], 71 [26], 57 [24], 41 [22], 127 [19]…214	17.32	D {4}	0.088133	0.0513411	0.173829	0.078944	0.044179	0.0215805	0.152164	0.0420848	0.08945	0.0310103	0.108193	0.0337284	0.10587	0.040661
Ethyl-9-decenoate	55 [100], 88 [96], 41 [79], 69 [66], 110 [50], 84 [45], 70 [43]…198	17.65	D {4}	0.307889	0.170151	0.161219	0.0604598	0.0665319	0.0256007	0.154172	0.0336165	0.173091	0.0633409	0.311433	0.0956416	0.188908	0.0690226
3-methybutyl ester	70 [100], 43, 51, 128 (% omitted due to coelution with other peaks)	18.25	E	0.265491	0.141295	0.119203	0.0579504	0.0776817	0.0320223	0.136677	0.0639648	0.195815	0.0659465	0.111454	0.0267217	0.168182	0.0981966
2-phenylethyl acetate	104 [100], 43 [57], 91 [16], 105 [12], 78 [8], 65 [7], 77 [6]…164	18.75	C	0.0367601	0.0271757	0.0466184	0.0244254	0.0914418	0.04327	0.123709	0.0351856	0.00890383	0.00422862	0.0567376	0.00880761	0.0430365	0.0128086
Ethyl dodecanoate	88 [100], 101 [45], 43 [24], 55 [23], 70 [21], 73 [20], 57 [16]…228	18.91	E	0.48901	0.349524	0.34399	0.132643	0.342951	0.162705	0.246329	0.0633511	0.485776	0.158184	0.488779	0.161167	0.167637	0.0685973
3-methybutyl decanoate	70 [100], 43 [39], 71 [34], 55 [22], 41 [19], 85 [16], 101 [11]…242	19.11	E	0.08695	0.0687106	0.0871403	0.0342538	0.0538539	0.0231247	0.160752	0.0463548	0.0146434	0.0146353	0.152556	0.068196	0.069093	0.0372795
2-phenylethanol	91 [100], 92 [60], 122 [28], 65 [21], 51 [7], 63 [5], 77 [5]	19.54	C {1,4}	0.808474	0.502069	2.20357	1.21531	1.89044	0.898708	4.71594	0.953234	1.18726	0.47137	2.12041	0.439826	2.25652	0.646379
Nerolidol	69 [100], 41 [96], 93 [64], 107 [36], 55 [33], 71 [32] 67 [27]…222	20.39	C	0.180242	0.154638	0.0247855	0.0145182	0.135503	0.0678784	0.0246656	0.01652	0.0575372	0.0217566	0.0335318	0.0107069	0.0331969	0.0131706
Ethyl tetradecanoate	88 [100], 101 [49], 43 [33], 41 [28], 70 [24], 55 [23], 57 [20]…256	20.5	E	0.157436	0.152556	0.0536623	0.0210777	0.224244	0.0996569	0.051099	0.0233852	0.0333695	0.0138565	0.0747644	0.0301488	0.0229683	0.00877727
2-phenylethyl hexanoate	104 [100], 105 [20], 43 [17], 91 [8], 71 [7], 99 [7], 41 [6]…220	21.3	E	0	0	0.0061039	0.0058328	0.0636943	0.0377264	0	0	0	0	0	0	0	0
Ethyl hexadecanoate	88 [100], 101 [52], 43 [35], 55 [27], 70 [10], 73 [19], 89 [18]…284	21.78	E	0.0365058	0.0365058	0.0647004	0.0312291	0.0251803	0.0123229	0.124659	0.050794	0.0224129	0.0103786	0.0676716	0.0164958	0.0378949	0.0208053
2-phenylethyl ester	104 [100], 105 [18], 209, [15], 78 [15], 103 [14], 208 [9], 101 [7]	22.7	E	0.0505855	0.0405718	0.0566161	0.0343396	0.254918	0.104753	0.0699499	0.0236551	0.0249317	0.0187234	0.0674964	0.0220353	0.0200398	0.00921224
2-phenylethyl octanoate	104 [100], 105 [36], 57 [17], 43 [8], 41 [8], 77 [7], 79 [5]…248	23	E	0.0277042	0.0277042	0.121939	0.069411	0.112866	0.0724057	0.155206	0.0642396	0.0393336	0.0151748	0.148643	0.0549053	0.0807811	0.0342846
2-phenylethyl decanoate	104 [100], 105 [27], 43 [12], 41 [8], 57 [8], 71 [5],55 [5]…276	24.5	E	0	0	0.00296748	0.00187049	0.0133188	0.00808531	0.0161129	0.0059947	0.0160461	0.00817057	0.00855204	0.00385739	0.00571084	0.00376067
				0	0	0	0	0.00653843	0.00624802	0.00107545	0.00107373	0	0	0.00371828	0.00372939	0	0
Footnotes:
A. Mass spectral data up to the 7 most abundant ion fragments (> 5%) in descending order, with % of base peak [100] in brackets and putative M+ in bold, when possible
B. Information used to identify volatile compounds
C. Through co-injection of authentic standard
D. Through comparison of data already published for S. cerevisiae {reference}
E. Putative identification through mass spectral libraries and inferences drawn from available metabolites (see text)
References used to identify volatile retention indices and spectra:
1. Becher, P.G., G. Flick, E. Rozpedowska, A. Schmidt, A. Hagman, S. Lebreton, M.C. Larsson, B.S. Hansson, J. Piskur, P. Witzgall, M. Bengtsson. 2012. Yeast, not fruit volatiles, mediate Drosophila melanogaster attraction, oviposition and development. Functional Ecology 26, 822-828
2. El-Sayed, A.M., V.J. Heppelthwaite, L.M. Manning, A.R. Gibb, D.M. Suckling. 2005. Volatile constituents of fermented sugar baits and their attraction to lepidopteran species. Journal of Agricultural and Food Chemistry 53: 953-958.
3. Schreier, P., F. Drawert, A. Junker, H. Barton, G. Leupold. 1976. Biosynthesis of aroma compounds by microorganisms. II. Formation of sulfur compounds from methionine by Saccharomyces cerevisiae. Z Lebensm Unters Forsch. 162: 279-284.
4. Williams, A.A., T.A. Hollands, O.G. Tucknott. 1981. Gas chromatographic-mass spectrometric examination of the volatiles produced by the fermentation of a sucrose solution. Z Lebensm Unters Forsch 172:377-381
