# Supplementary material for: Can Yeast (S. cerevisiae) Metabolic Volatiles Provide Polymorphic Signaling?
Source: PLoS One. 2013 Aug 19;8(8):e70219. doi: 10.1371/journal.pone.0070219 (PMC3747187; doi:10.1371/journal.pone.0070219)
Supplement: Table S2 — SIMPER analysis of Bray-Curtis chemical similarity within and between 14 yeast accessions based on GC-MS analysis on non-polar column. (XLS) [file pone.0070219.s004.xls]

## Sheet: for figure
Supplementary Table 2: SIMPER analysis of Bray-Curtis chemical similarity within and between 14 yeast accessions based on GC-MS analysis on non-polar column
I. Matrix of mean chemical similarities between yeast accessions. Diagonals (bold) are mean similarities within accessions, whereas remaining cells are mean
similarities between accessions. Numbers highlighted in grey are 1 SD lower than the lowest within-accession similarity (1876); those shaded in green are 2SD lower.
	1876	1885	1888	1889	1893	1897	1902	1903	1911	2093	2094	2097	2100	2106
1876	77.7
1885	73.06	81.95
1888	72.75	68.63	85.55
1889	72.49	76.51	73.59	86.62
1893	75.12	84.73	71.77	79.53	88.32
1897	78.81	75.9	73.4	72.97	77.02	80.05
1902	75.75	79.27	76.62	79.13	81.54	77.86	81.76
1903	77.38	81.47	77.01	78.6	82.36	80.93	83.09	87.23
1911	71.72	79.91	65.89	76.2	81.45	72.97	76.42	79.06	82.51
2093	79.82	78.31	78.33	77.07	78.88	83	81.59	86.18	76.94	87.18
2094	73.93	75.45	67.65	73.93	77.96	74.61	73.57	76.47	78.96	76.89	80.35
2097	75.2	83.89	69.02	77.97	85.24	76.09	78.22	82.44	83.91	79.8	80.97	88.98
2100	73.98	82.97	70.29	78.92	85.68	75.63	81.48	83.12	82.19	79.03	76.79	84.01	84.93
2106	68.57	83.39	67.25	76.52	83.2	70.21	78.37	78.65	79.72	73.98	72.06	81.85	83.26	86.97
II. SIMPER comparisons of chemical dissimilarities between yeast accessions, listing compounds contributing 5% or more to Bray-Curtis indices.
Differences between groups (in average abundance) are highlighted in bold.
A. Pairwise comparisons of most different accessions (2SD below lowest within-group value)
Groups to be compared			Yeast Accessions
Compounds			Average	Average	Contrib.	Cumul.
			abund.	abund.	%	%
Avg. dissimilarity = 34.11			1888	1911
3-methylbutanol			57.46	87.4	29.92	29.92
ethyl hexanoate			2.26	15.06	12.99	42.9
ethyl octanoate			3.26	13.5	10.23	53.13
isobutyric acid			9.94	3.05	6.96	60.08
Avg. dissimilarity = 32.75			1888	2106
3-methylbutanol			57.46	100.35	42.31	42.31
ethyl hexanoate			2.26	9.48	7.17	49.48
2-phenylethanol			4.75	11.46	6.76	56.24
3-methylbutyl acetate			7.12	13.22	6.05	62.29
ethyl octanoate			3.26	8.69	5.35	67.64
Avg. dissimilarity = 32.35			1888	2094
3-methylbutanol			57.46	69.09	18.59	18.59
ethyl hexanoate			2.26	17.78	17.53	36.12
ethyl octanoate			3.26	13.61	11.52	47.64
isobutyric acid			9.94	3.11	7.85	55.49
Avg. dissimilarity = 31.43			1876	2106
3-methylbutanol			58.48	100.35	44.46	44.46
2-phenylethanol			3.24	11.46	8.56	53.03
3-methylbutyl acetate			5.79	13.22	7.7	60.73
Avg. dissimilarity = 31.37			1885	1888
3-methylbutanol			84.29	57.46	32.4	32.4
ethyl hexanoate			9.85	2.26	8.57	40.97
isobutyric acid			3.31	9.94	7.49	48.46
2-phenylethanol			10.58	4.75	6.67	55.12
ethyl octanoate			9	3.26	6.43	61.56
3-methylbutyl acetate			12.19	7.12	5.48	67.04
acetic acid			4.04	2.15	5.18	72.22
Avg. dissimilarity = 30.98			1888	2097
3-methylbutanol			57.46	79	24.55	24.55
ethyl hexanoate			2.26	12.24	11.27	35.83
ethyl octanoate			3.26	10.74	8.46	44.29
isobutyric acid			9.94	4.24	6.38	50.67
ethyl decanoate			2.04	6.89	5.5	56.18
Avg. dissimilarity = 29.79			1897	2106
3-methylbutanol			57.7	100.35	47.8	47.8
2-phenylethanol			4.63	11.46	7.54	55.34
3-methylbutyl acetate			8.79	13.22	5.43	60.76
Avg. dissimilarity = 29.71			1888	2100
3-methylbutanol			57.46	88.96	36.71	36.71
ethyl octanoate			3.26	10.88	8.9	45.6
ethyl hexanoate			2.26	9.71	8.72	54.32
isobutyric acid			9.94	3.29	7.9	62.22
3-methylbutyl acetate			7.12	13.46	7.31	69.53
B. Pairwise comparisons of less different accessions (1SD below lowest within-group value)
Groups to be compared			Yeast Accessions
Compounds			Average	Average	Contrib.	Cumul.
			abund.	abund.	%	%
Avg. dissimilarity = 28.28			1876	1911
3-methylbutanol			58.48	87.4	37.98	37.98
ethyl hexanoate			6.91	15.06	9.96	47.94
3-methylbutyl acetate			5.79	11.89	7.63	55.56
ethyl octanoate			8.72	13.5	6.24	61.8
Avg. dissimilarity = 28.23			1888	1893
3-methylbutanol			57.46	86.91	37.19	37.19
ethyl hexanoate			2.26	9.36	9.08	46.27
isobutyric acid			9.94	3.54	8.14	54.41
ethyl octanoate			3.26	8.15	6.22	60.63
acetic acid			2.15	4.24	5.94	66.57
2-phenylethanol			4.75	9.19	5.62	72.19
Avg. dissimilarity = 27.94			2049	2106
3-methylbutanol			69.09	100.35	34.04	34.04
3-methylbutyl acetate			3.88	13.22	9.64	43.68
ethyl hexanoate			17.78	9.48	8.29	51.97
2-phenylethanol			4.65	11.46	7.07	59.04
ethyl octanoate			13.61	8.69	5.39	64.43
Avg. dissimilarity = 27.51			1876	1889
3-methylbutanol			58.48	80.21	35.91	35.91
ethyl octanoate			8.72	1.06	10.79	46.71
ethyl decanoate			5.38	1.39	5.67	52.38
Avg. dissimilarity = 27.25			1876	1888
3-methylbutanol			58.48	57.46	24.6	24.6
isobutyric acid			3.93	9.94	9.75	34.36
ethyl octanoate			8.72	3.26	8.59	42.94
ethyl hexanoate			6.91	2.26	7.33	50.27
acetic acid			3.21	2.15	6.41	56.68
acetoin			2.85	6.08	5.58	62.26
ethyl decanoate			5.38	2.04	5.32	67.58
Avg. dissimilarity = 27.03			1889	1897
3-methylbutanol			80.21	57.7	37.47	37.47
ethyl octanoate			1.06	7.84	9.79	47.25
Avg. dissimilarity = 27.03			1897	1911
3-methylbutanol			57.7	87.4	40.68	40.68
ethyl hexanoate			8.73	15.06	8.42	49.1
ethyl octanoate			7.84	13.5	7.34	56.44
3-methylbutyl acetate			8.79	11.89	5.46	61.9
2-phenylethanol			4.63	1.47	5.46	67.35
Avg. dissimilarity = 26.94			1876	1885
3-methylbutanol			58.48	84.29	39.56	39.56
2-phenylethanol			3.24	10.58	9.73	49.3
3-methylbutyl acetate			5.79	12.19	8.64	57.94
acetic acid			3.21	4.04	5.67	63.6
Avg. dissimilarity = 26.60			1888	1897
3-methylbutanol			57.46	57.7	23.45	23.45
isobutyric acid			9.94	2.82	11.98	35.43
ethyl hexanoate			2.26	8.73	10.45	45.88
ethyl octanoate			3.26	7.84	7.42	53.3
acetoin			6.08	2.41	6.47	59.77
acetic acid			2.15	2.47	6.13	65.9
Avg. dissimilarity = 26.43			1902	2094
3-methylbutanol			78.85	69.09	28.99	28.99
ethyl hexanoate			6.29	17.78	14.43	43.42
ethyl octanoate			5.72	13.61	9.83	53.25
3-methylbutyl acetate			10.09	3.88	8.07	61.33
Avg. dissimilarity = 26.41			1888	1889
3-methylbutanol			57.46	80.21	34.42	34.42
ethyl hexanoate			2.26	8.98	9.96	44.38
isobutyric acid			9.94	5.7	6.8	51.18
ethyl-9-decenoate			0	4.32	6.44	57.62
acetoin			6.08	2.72	5.39	63.01
Avg. dissimilarity = 26.07			1876	2094
3-methylbutanol			58.48	69.09	28.14	28.14
ethyl hexanoate			6.91	17.78	15.05	43.2
ethyl octanoate			8.72	13.61	7.15	50.35
acetic acid			3.21	1.74	5.05	55.4
Avg. dissimilarity = 26.07			1889	2094
3-methylbutanol			80.21	69.09	21.78	21.78
ethyl octanoate			1.06	13.61	15.91	37.69
ethyl hexanoate			8.98	17.78	11.11	48.8
3-methylbutyl acetate			8.05	3.88	5.43	54.23
Avg. dissimilarity = 26.02			1876	2100
3-methylbutanol			58.48	88.96	42.71	42.71
3-methylbutyl acetate			5.79	13.46	10.26	52.97
acetic acid			3.21	2.75	5.31	58.28
Avg. dissimilarity = 26.02			2093	2106
3-methylbutanol			58.08	100.35	50.3	50.3
2-phenylethanol			4.48	11.46	8.5	58.8
C. Pairwise comparisons (up to 80% cumulative differences) to annotate chemistry associated with cardinal directions in MDS space (Fig. 2, panel B)
Groups to be compared			Yeast Accessions
Compounds			Average	Average	Contrib.	Cumul.
			abund.	abund.	%	%
MDS1
Average dissimilarity = 32.75			1888	2106
mean coordinates for MDS1			-1.0925	0.888
3-methyl-butanol			57.46	100.35	42.31	42.31
ethyl hexanoate			2.26	9.48	7.17	49.48
2phenylethanol			4.75	11.46	6.76	56.24
3-methyl butenyl acetate			7.12	13.22	6.05	62.29
ethyl octanoate			3.26	8.69	5.35	67.64
acetic acid			2.15	2.59	3.71	71.35
isobutyric acid			9.94	7.11	3.54	74.89
acetoin			6.08	3.22	3.45	78.34
ethyl butyrate			0.23	2.66	2.4	80.74
MDS2
Average dissimilarity = 32.35			1888	2094
mean coordinates for MDS2			0.842	-0.666
3-methyl-butanol			57.46	69.09	18.59	18.59
ethyl hexanoate			2.26	17.78	17.53	36.12
ethyl octanoate			3.26	13.61	11.52	47.64
isobutyric acid			9.94	3.11	7.85	55.49
ethyl butyrate			0.23	4.25	4.57	60.06
ethyl 9 decenoate			0	3.56	3.93	63.99
3-methyl butenyl acetate			7.12	3.88	3.89	67.88
acetic acid			2.15	1.74	3.6	71.47
ethyl decanoate			2.04	4.94	3.56	75.03
ethyl dodecanoate			1.28	4.03	2.99	78.02
acetoin			6.08	4.72	2.69	80.71
MDS3
Average dissimilarity = 24.55			1885	2094
mean coordinates for MDS3			-0.274	0.6
3-methyl-butanol			84.29	69.09	30.04	30.04
3-methyl butenyl acetate			12.19	3.88	10.33	40.37
ethyl hexanoate			9.85	17.78	10	50.37
2phenylethanol			10.58	4.65	7.54	57.92
ethyl octanoate			9	13.61	6.2	64.12
acetic acid			4.04	1.74	5.17	69.29
ethyl decanoate			3.6	4.94	3.59	72.87
acetoin			2.7	4.72	3.17	76.05
ethyl 9 decenoate			1.52	3.56	2.94	78.98

## Sheet: Sheet1
Matrix of mean Bray-Curtis chemical similarities between yeast accessions. Diagonals (bold) are mean similarities within accessions, whereas remaining cells are mean
similarities between accessions. Numbers highlighted in grey are 1 SD lower than the lowest within-accession similarity (1876); those shaded in green are 2SD lower.
	1876	1885	1888	1889	1893	1897	1902	1903	1911	2093	2094	2097	2100	2106
1876	77.7
1885	73.06	81.95
1888	72.75	68.63	85.55
1889	72.49	76.51	73.59	86.62
1893	75.12	84.73	71.77	79.53	88.32
1897	78.81	75.9	73.4	72.97	77.02	80.05
1902	75.75	79.27	76.62	79.13	81.54	77.86	81.76
1903	77.38	81.47	77.01	78.6	82.36	80.93	83.09	87.23
1911	71.72	79.91	65.89	76.2	81.45	72.97	76.42	79.06	82.51
2093	79.82	78.31	78.33	77.07	78.88	83	81.59	86.18	76.94	87.18
2094	73.93	75.45	67.65	73.93	77.96	74.61	73.57	76.47	78.96	76.89	80.35
2097	75.2	83.89	69.02	77.97	85.24	76.09	78.22	82.44	83.91	79.8	80.97	88.98
2100	73.98	82.97	70.29	78.92	85.68	75.63	81.48	83.12	82.19	79.03	76.79	84.01	84.93
2106	68.57	83.39	67.25	76.52	83.2	70.21	78.37	78.65	79.72	73.98	72.06	81.85	83.26	86.97
